# Supplementary material for: Systems serology detects functionally distinct coronavirus antibody features in children and elderly
Source: Nat Commun. 2021 Apr 1;12:2037. doi: 10.1038/s41467-021-22236-7 (PMC8016934; doi:10.1038/s41467-021-22236-7)
Supplement: Supplementary file 5 — Supplementary Data 2. [file 41467_2021_22236_MOESM5_ESM.xlsx]

## Sheet: Sheet1
Supplementary Data 2 | Concentration of immunoglobulin, Fc and complement factors.
Data shown is median and interquartile range. Normal distribution of data was tested using the Shapiro-Wilk test. Kruskal-Wallis one-way ANOVA analysis of variance was performed with a Bonferroni correction for multiple tests to determine p-values.
Detectors	Antigens		Normal Distribution	Children Median (IQ)	Adults Median (IQ)	Elderly Median (IQ)	COVID-19 Patients Median (IQ)	p-value Children vs Adults	p-value Children vs Elderly	p-value Children vs COVID-19	p-value Adults vs Elderly	p-value Adults vs COVID-19	p-value Elderly vs COVID-19
Total IgG	SARS-CoV-2 Spike 1		No	3742.5 (3472.5 - 4036)	3545.5 (3376.63 - 3993)	3498 (3324.25 - 3700)	57626.43 (12213.93 - 119061.18)	NS	0.041	3.97e-07	NS	6.4e-10	2.16e-11
Total IgG	SARS-CoV-2 Spike 2		No	9287.79 (3217.29 - 28800.79)	13744.29 (7679.92 - 31156.67)	9697.79 (4853.54 - 20326.54)	62341.25 (38102.5 - 103744.38)	NS	NS	7.76e-06	NS	0.0022	1.27e-05
Total IgG	SARS-CoV-2 NP		No	2077 (1862.25 - 2489)	2613.5 (2243.38 - 3477.75)	2437 (2071.25 - 3021.5)	8297.79 (4638.17 - 38280.79)	5.78e-07	0.0093	1.89e-11	NS	0.0012	4.64e-05
Total IgG	HCoV 229E Spike 1		No	108278 (1639.5 - 244169)	257309.5 (176270.63 - 358246.13)	288882 (153531.25 - 349361.5)	59462.5 (36091.13 - 92020)	2.15e-09	2.75e-06	NS	NS	5.65e-08	1.59e-06
Total IgG	HCoV 229E NP		No	3085.61 (2469.86 - 4755.86)	4787.11 (3231.99 - 11809.11)	4278.61 (2854.36 - 13530.61)	2743 (2135 - 4807)	4.49e-06	0.0123	NS	NS	0.002	NS
Total IgG	HCoV NL63 NP		No	5839.14 (2352.89 - 18725.89)	16380.14 (3865.27 - 54343.64)	5429.14 (3161.64 - 55383.14)	4888 (1059.38 - 15521.63)	0.0229	NS	NS	NS	0.021	NS
Total IgG	HCoV HKU1 Spike 1		No	140884.21 (9188.46 - 227861.96)	213952.96 (153673.71 - 267028.46)	212511.71 (152094.21 - 261972.71)	32207.5 (14340.5 - 83098.63)	8.43e-05	0.0028	0.0114	NS	3.31e-08	6.57e-07
Total IgG	SARS NP		No	2338.5 (1505.25 - 5359.75)	4428.25 (2203.5 - 10473.38)	6531.5 (2607.5 - 41144.75)	139439 (37156.25 - 162560.75)	NS	0.0001	1.17e-11	NS	2.32e-07	0.001
Total IgG	SARS Spike		No	26919 (9093.25 - 126005)	34031.25 (15617.88 - 76181.5)	21646.5 (11469.25 - 60606.25)	14038.18 (8562.56 - 24258.06)	NS	NS	NS	NS	0.0122	NS
Total IgG	MERS NP		No	4388 (3567.5 - 5392.75)	5694.75 (3876.63 - 10289)	4698 (3488.75 - 8855)	4599.68 (4011.81 - 9075.56)	0.0016	NS	NS	NS	NS	NS
Total IgG	MERS SClamp		No	5319 (3635 - 7927.75)	5387.25 (3866 - 8309.75)	4037.5 (2810 - 6566)	25800.64 (8398.27 - 68199.77)	NS	NS	2.58e-06	NS	3.95e-06	1.87e-09
Total IgG	SARS-CoV-2 RBD		No	1381 (1222.25 - 1726.5)	1292.25 (1100.5 - 1700.13)	1283 (1108.5 - 1680.5)	57907.93 (10822.93 - 106905.43)	NS	NS	4.18e-08	NS	8.62e-11	2.02e-10
Total IgG	SARS-CoV-2 SClamp		No	2066 (1371.25 - 3242.75)	2223.25 (1535.13 - 4519.25)	1719.29 (1195.5 - 3332)	112471.54 (44207.54 - 151170.67)	NS	NS	1.82e-10	NS	3.82e-09	7.25e-12
Total IgG	Tetanus		No	328899.43 (208277.93 - 412052.93)	369330.18 (277959.06 - 413747.18)	361246.93 (268606.84 - 422744.68)	180061.75 (139924.75 - 209711.38)	NS	NS	1.15e-05	NS	7.96e-09	1.12e-07
Total IgG	H1Cal2009		No	385140 (67366.75 - 435319)	403203.5 (355420.5 - 438659.38)	415034.5 (371977.5 - 444042)	149140.32 (93888.7 - 176754.07)	NS	0.0215	8.64e-06	NS	2.88e-09	3.69e-10
Total IgG	SARS-CoV-2 Spike Trimer		No	1869 (1448.75 - 2892.75)	1460.25 (1246.75 - 2496.38)	1404 (1277.25 - 1942.5)	75671.82 (30420.82 - 147489.32)	NS	0.024	8.42e-07	NS	6.88e-11	2.36e-11
IgG1	SARS-CoV-2 Spike 1		No	1020.5 (973.5 - 1169.75)	995.25 (955.75 - 1157.5)	967.5 (948.75 - 990.25)	29205.04 (6603.84 - 69288.34)	NS	0.0019	7.45e-07	0.049	8.1e-09	5.48e-13
IgG1	SARS-CoV-2 Spike 2		No	2621 (657 - 10254)	6980.5 (2689.63 - 12908)	3938 (1113.5 - 6204.75)	28838.37 (16764.04 - 75894.5)	0.0086	NS	4.78e-07	0.0066	0.0035	4.04e-07
IgG1	SARS-CoV-2 NP		No	1067 (951 - 1283.25)	1473.5 (1259.75 - 1886.75)	1462 (1124.5 - 1746.25)	6205.37 (2227.19 - 23970.12)	4.96e-10	0.0002	3.08e-13	NS	0.0022	8.08e-05
IgG1	HCoV 229E Spike 1		No	20383.5 (590.75 - 58788.75)	63344 (38772.88 - 94161.25)	57608.96 (28435.5 - 94932.75)	50715.46 (22766.96 - 74567.71)	1.95e-08	0.0001	NS	NS	NS	NS
IgG1	HCoV 229E NP		No	1171.6 (932.6 - 1996.35)	2481.6 (1269.35 - 6174.22)	1251.1 (932.6 - 3793.6)	1014.5 (890.31 - 4336.25)	8.13e-06	NS	NS	0.0265	0.007	NS
IgG1	HCoV NL63 NP		No	2119.81 (261.06 - 10022.06)	7493.06 (1778.93 - 21639.31)	1597.81 (240.56 - 15921.81)	1372.75 (170.88 - 6381.75)	0.0063	NS	NS	NS	0.0422	NS
IgG1	HCoV HKU1 Spike 1		No	19110 (2119.5 - 56077.5)	50203.25 (31030.13 - 77730.88)	49576.5 (30131 - 87941.25)	23652.88 (6397.69 - 75942.88)	7.46e-05	0.0005	NS	NS	NS	NS
IgG1	SARS NP		No	1129.5 (626.75 - 2724.75)	3614.5 (1085.63 - 6896.5)	2888 (792.75 - 14122.75)	61964.65 (31061.49 - 90297.92)	0.0008	0.0029	4.99e-11	NS	3.68e-05	0.0002
IgG1	SARS Spike		No	8190.29 (1475.79 - 35184.04)	12824.04 (5360.04 - 21621.17)	7304.79 (2857.54 - 15502.79)	4054.17 (1849.79 - 10141.54)	NS	NS	NS	NS	0.0187	NS
IgG1	MERS NP		No	644.57 (350.82 - 1561.82)	1692.82 (574.45 - 4624.2)	633.07 (414.57 - 2778.82)	515.75 (426.75 - 1408.75)	9.17e-06	NS	NS	0.0275	0.0177	NS
IgG1	MERS SClamp		No	1188.5 (784.25 - 2646.75)	2174.5 (917.88 - 4493.38)	891 (722.25 - 2173.5)	11391.96 (2134.34 - 23393.27)	NS	NS	6.53e-06	0.001	0.005	9.78e-08
IgG1	SARS-CoV-2 RBD		No	1398 (1376 - 1677.25)	1403.25 (1350 - 1620.75)	1377.5 (1362.75 - 1392)	32478.31 (4398.06 - 61448.06)	NS	0.0323	4.65e-07	NS	6.36e-09	1.8e-11
IgG1	SARS-CoV-2 SClamp		No	1309.5 (1230.5 - 1953.5)	1660.5 (1268.5 - 2657)	1259 (1226.5 - 1745.5)	67948.71 (29200.96 - 87076.39)	NS	NS	2.94e-12	0.0069	6.36e-08	2.93e-13
IgG1	Tetanus		No	105251.5 (66506.5 - 160591)	147648.5 (122784.63 - 182153.63)	131221 (76552.75 - 170109)	111685.28 (83435.78 - 166899.86)	0.0002	NS	NS	NS	NS	NS
IgG1	H1Cal2009		No	134181.5 (12705 - 172129.25)	156748.25 (127630.38 - 187981.75)	162731 (130914.75 - 183254.75)	104549.67 (56645.92 - 150683.67)	0.0067	0.0115	NS	NS	0.0046	0.0046
IgG1	SARS-CoV-2 Spike Trimer		No	1340 (1322.25 - 1529.25)	1346.25 (1298 - 1600.25)	1337 (1321.5 - 1388)	61836.01 (18496.45 - 103223.64)	NS	NS	1.59e-10	NS	1.25e-10	4.33e-11
IgG2	SARS-CoV-2 Spike 1		No	39 (25.5 - 72)	41 (27 - 81.5)	30.5 (23 - 41.5)	79.07 (26.57 - 110.45)	NS	NS	NS	0.0209	NS	0.0382
IgG2	SARS-CoV-2 Spike 2		No	391.79 (219.29 - 1221.79)	1844.04 (804.79 - 3245.29)	1237.79 (591.29 - 3205.54)	1243.83 (710.58 - 2220.08)	4.72e-09	9.9e-05	0.0184	NS	NS	NS
IgG2	SARS-CoV-2 NP		No	54 (37.75 - 73.75)	134.25 (72.5 - 236.25)	168 (63.75 - 313.75)	175.01 (107.26 - 326.26)	1.49e-10	5.9e-09	8.89e-07	NS	NS	NS
IgG2	HCoV 229E Spike 1		No	100.5 (82.5 - 135.25)	145 (102.5 - 314.75)	141 (88.25 - 452.5)	160.06 (81.56 - 360.56)	0.0001	0.0053	NS	NS	NS	NS
IgG2	HCoV 229E NP		No	129 (60.5 - 221)	198.75 (127.63 - 315)	236 (160.5 - 339.75)	137.08 (101.33 - 258.46)	0.0006	3.67e-05	NS	NS	NS	NS
IgG2	HCoV NL63 NP		No	186 (49 - 333.25)	306.25 (174 - 688.5)	280 (165 - 394)	282.79 (148.67 - 425.67)	3.64e-05	0.0237	NS	NS	NS	NS
IgG2	HCoV HKU1 Spike 1		No	149 (130.75 - 174.25)	169.5 (144.63 - 252.5)	153.5 (138 - 202.5)	157.24 (123.24 - 174.49)	0.0031	NS	NS	NS	NS	NS
IgG2	SARS NP		No	103 (73.25 - 217.5)	184.5 (123.5 - 366.5)	230 (133.25 - 450.75)	506.64 (278.64 - 1153.02)	0.0002	3.48e-05	6.19e-09	NS	0.0021	0.0384
IgG2	SARS Spike		No	1615.5 (683 - 5111.75)	4117.5 (2367.25 - 6355.88)	3251.5 (1818.75 - 6409.25)	2092.42 (956.42 - 4473.42)	0.0007	NS	NS	NS	NS	NS
IgG2	MERS NP		No	109 (76.25 - 157)	213.75 (140 - 367.38)	210 (146 - 322.5)	251.82 (180.45 - 554.07)	1.32e-10	7.71e-08	1.48e-07	NS	NS	NS
IgG2	MERS SClamp		No	208.71 (196.71 - 223.71)	215.46 (197.71 - 240.84)	201.71 (189.96 - 222.46)	61.75 (45.25 - 84.13)	NS	NS	1.59e-08	0.0294	2.72e-11	2.12e-05
IgG2	SARS-CoV-2 RBD		No	81.5 (58 - 126.5)	85.5 (62.38 - 138.5)	63 (48 - 80.98)	112.46 (93.71 - 232.83)	NS	0.0323	NS	0.0035	NS	0.0001
IgG2	SARS-CoV-2 SClamp		No	81 (64 - 106.5)	111.75 (83.25 - 164.75)	103 (83.5 - 152.25)	187.96 (86.46 - 357.71)	2.4e-05	0.0053	2.77e-05	NS	NS	NS
IgG2	Tetanus		No	2883.93 (1099.43 - 8662.43)	2831.18 (1152.56 - 7221.18)	4716.93 (1048.68 - 11327.43)	940.67 (491.92 - 2158.17)	NS	NS	0.007	NS	0.0049	0.0014
IgG2	H1Cal2009		No	139.5 (55.75 - 511)	255 (95.88 - 531.75)	365 (153.75 - 1356.25)	197.42 (66.29 - 1038.42)	NS	0.0015	NS	NS	NS	NS
IgG2	SARS-CoV-2 Spike Trimer		No	113 (102.25 - 127)	121.25 (107.38 - 138.13)	122 (110.25 - 137.25)	214.51 (140.39 - 268.14)	NS	NS	9.66e-09	NS	3.31e-05	5.98e-05
IgG3	SARS-CoV-2 Spike 1		No	49.96 (38.71 - 65.46)	51.21 (42.96 - 72.21)	45.96 (34.96 - 56.96)	697 (89.25 - 2337.38)	NS	NS	4.24e-07	NS	6.76e-06	8.3e-09
IgG3	SARS-CoV-2 Spike 2		No	333.5 (284.25 - 460)	349.25 (283.13 - 617)	291.5 (265.25 - 798.25)	3120.96 (1554.71 - 6940.34)	NS	NS	1.38e-09	NS	5.45e-09	1.03e-09
IgG3	SARS-CoV-2 NP		No	247.5 (224.75 - 284.25)	232.5 (212.5 - 257.75)	221.62 (210.5 - 257.25)	932.12 (337.37 - 3708.37)	NS	0.0445	1.63e-06	NS	1.48e-10	1.36e-10
IgG3	HCoV 229E Spike 1		No	427.76 (410.01 - 453.01)	435.01 (417.39 - 459.39)	436.26 (416.76 - 450.26)	441 (415.25 - 469.38)	NS	NS	NS	NS	NS	NS
IgG3	HCoV 229E NP		No	382 (351 - 428)	363.25 (341.25 - 392)	361.5 (328.25 - 385)	383.5 (326.25 - 448.13)	NS	0.0412	NS	NS	NS	NS
IgG3	HCoV NL63 NP		No	555.17 (515.67 - 651.42)	519.42 (505.42 - 542.54)	518.17 (506.17 - 542.42)	507.5 (475.63 - 532.63)	0.001	0.0178	0.0001	NS	NS	NS
IgG3	HCoV HKU1 Spike 1		No	548.04 (532.29 - 569.79)	549.29 (531.79 - 569.29)	547.04 (526.29 - 560.79)	548.25 (526.88 - 584.38)	NS	NS	NS	NS	NS	NS
IgG3	SARS NP		No	435 (394.25 - 568.5)	418.5 (380.13 - 492.25)	435.5 (390 - 910.75)	7345.12 (2676.62 - 11601.37)	NS	NS	2.99e-09	NS	1.59e-11	9.6e-08
IgG3	SARS Spike		No	610.54 (557.54 - 856.04)	661.29 (567.54 - 1017.42)	585.04 (552.54 - 1092.04)	641 (559.25 - 945.75)	NS	NS	NS	NS	NS	NS
IgG3	MERS NP		No	480.83 (466.83 - 541.58)	495.08 (471.08 - 588.08)	485.33 (464.33 - 541.58)	613.5 (561.13 - 936.88)	NS	NS	0.0008	NS	0.0256	0.0008
IgG3	MERS SClamp		No	328.5 (305.5 - 418)	319.75 (293 - 392.25)	305 (286.25 - 395.98)	827.21 (348.96 - 2172.96)	NS	NS	0.002	NS	3.86e-05	5.66e-06
IgG3	SARS-CoV-2 RBD		No	367 (348.25 - 391)	361.75 (344.75 - 378.5)	354.5 (340 - 379.25)	834.29 (428.79 - 1472.17)	NS	NS	1.16e-05	NS	5.33e-08	7.3e-09
IgG3	SARS-CoV-2 SClamp		No	390.5 (374.25 - 412.75)	385.5 (366 - 411.88)	384 (368 - 408.25)	3768.33 (2622.33 - 6056.08)	NS	NS	1.3e-10	NS	1.88e-13	2.22e-11
IgG3	Tetanus		No	737.79 (436.04 - 1409.54)	480.79 (266.04 - 1137.17)	449.79 (260.54 - 1380.79)	430.5 (285.5 - 1863.38)	NS	NS	NS	NS	NS	NS
IgG3	H1Cal2009		No	399 (269 - 863.25)	528.5 (317.25 - 1015.75)	441.5 (330.75 - 1269.25)	629.4 (406.65 - 1156.15)	NS	NS	NS	NS	NS	NS
IgG3	SARS-CoV-2 Spike Trimer		No	398 (376.75 - 409.25)	390 (376.38 - 402.5)	389.5 (373 - 406)	1272.99 (626.99 - 5020.24)	NS	NS	1.3e-08	NS	3.39e-11	5.12e-10
IgG4	SARS-CoV-2 Spike 1		No	27 (21.75 - 36)	32 (26 - 39)	33 (24.5 - 40)	36 (24 - 44)	NS	NS	NS	NS	NS	NS
IgG4	SARS-CoV-2 Spike 2		No	58 (41.25 - 77.25)	54.25 (39 - 72.63)	55.5 (44.25 - 86.25)	57.5 (30 - 92.5)	NS	NS	NS	NS	NS	NS
IgG4	SARS-CoV-2 NP		No	50 (37.75 - 57)	42 (32.88 - 51.63)	51 (30.75 - 58.25)	55 (40.5 - 62.5)	0.0425	NS	NS	NS	NS	NS
IgG4	HCoV 229E Spike 1		No	50.5 (37.5 - 69.25)	57 (44.38 - 90.25)	67 (50.5 - 108)	65 (52.5 - 100.5)	NS	0.0035	NS	NS	NS	NS
IgG4	HCoV 229E NP		No	46.5 (35.25 - 60.5)	49.25 (35.5 - 70.63)	53 (41.25 - 66)	75.5 (48 - 82)	NS	NS	NS	NS	NS	NS
IgG4	HCoV NL63 NP		No	52.5 (39 - 63.5)	54.5 (41 - 68.38)	59 (44 - 73.25)	57.5 (36 - 111.5)	NS	NS	NS	NS	NS	NS
IgG4	HCoV HKU1 Spike 1		No	53 (38 - 67.25)	58.25 (43.25 - 72.25)	59.5 (50.25 - 77.25)	53.5 (48 - 62.5)	NS	NS	NS	NS	NS	NS
IgG4	SARS NP		No	38 (30.25 - 50.75)	41.25 (29.38 - 51.13)	46 (34 - 62)	59.5 (51.5 - 137)	NS	NS	0.0212	NS	0.0363	NS
IgG4	SARS Spike		No	47 (31.5 - 66.5)	48 (37.5 - 69.25)	52.5 (35.5 - 70.75)	49 (19 - 62.5)	NS	NS	NS	NS	NS	NS
IgG4	MERS NP		No	37.5 (27.5 - 51.75)	41 (31.88 - 54.63)	44 (30 - 53)	33.5 (22.5 - 53)	NS	NS	NS	NS	NS	NS
IgG4	MERS SClamp		No	69.5 (54.25 - 79.25)	66.5 (49.63 - 76.5)	61.5 (50.75 - 77.5)	62 (57 - 84.5)	NS	NS	NS	NS	NS	NS
IgG4	SARS-CoV-2 RBD		No	54 (38 - 66.25)	45 (32.88 - 57.63)	51 (35.75 - 63)	57 (41.5 - 72)	NS	NS	NS	NS	NS	NS
IgG4	SARS-CoV-2 SClamp		No	49 (39.5 - 60.25)	49.75 (39.38 - 60.63)	54.5 (44 - 66.75)	58 (44 - 88)	NS	NS	NS	NS	NS	NS
IgG4	Tetanus		No	7987 (1871 - 23015.75)	1817 (252.25 - 8256.63)	3565.5 (234.75 - 25475.25)	5504 (91.5 - 21134)	8.91e-05	NS	NS	NS	NS	NS
IgG4	H1Cal2009		No	107.5 (40.5 - 275.25)	164 (74.25 - 406.63)	298.5 (127.75 - 1179.75)	123.5 (86 - 133.5)	NS	1.52e-06	NS	0.0129	NS	NS
IgG4	SARS-CoV-2 Spike Trimer		No	51 (39.25 - 57.5)	48.25 (38.5 - 58.25)	50.5 (36.5 - 59.5)	58.5 (46 - 83.5)	NS	NS	NS	NS	NS	NS
IgA1	SARS-CoV-2 Spike 1		No	140 (71.75 - 307)	348.5 (171 - 678.38)	389 (200 - 762)	5697.25 (1734.88 - 9407.25)	1.7e-06	8.91e-06	<1.0E-36	NS	3.82e-07	8.4e-06
IgA1	SARS-CoV-2 Spike 2		No	665 (336 - 1388.5)	1380.25 (825.63 - 2644.13)	1109 (520.75 - 2529)	5067.75 (2623.5 - 8376.88)	4.09e-05	NS	4.58e-11	NS	0.0002	7.81e-06
IgA1	SARS-CoV-2 NP		No	224.5 (174 - 322)	459.25 (276 - 756.75)	362 (239.75 - 499.5)	623.25 (407.88 - 2178.25)	3.83e-11	0.0003	8.63e-09	NS	NS	0.0154
IgA1	HCoV 229E Spike 1		No	2702.5 (2082.5 - 5009)	5095.25 (3644.25 - 10117)	6468 (3621 - 10755)	4704.5 (3438.75 - 10023)	4.18e-10	2.95e-08	0.0035	NS	NS	NS
IgA1	HCoV 229E NP		No	317 (229.5 - 592.75)	888 (483.5 - 1600.38)	696 (300.25 - 1070.5)	427.75 (252.25 - 693.25)	2.27e-10	0.0021	NS	NS	0.0052	NS
IgA1	HCoV NL63 NP		No	447 (230 - 898.5)	1264.25 (692.63 - 3694.5)	1183 (614.75 - 1836.75)	660.25 (284.88 - 1035.38)	2.69e-11	5.69e-06	NS	NS	0.0125	NS
IgA1	HCoV HKU1 Spike 1		No	2831.5 (2121 - 4163.5)	4237.25 (3062.63 - 5967.25)	4206 (3271.75 - 7494)	3374.5 (2491.25 - 4407.25)	1.59e-06	4.96e-06	NS	NS	NS	NS
IgA1	SARS NP		No	1194.5 (617.5 - 1941)	2926.25 (1655.5 - 5265.63)	3367.5 (2087.75 - 6801.25)	3354.5 (1584.5 - 9244.38)	8.74e-10	1.1e-10	3.32e-05	NS	NS	NS
IgA1	SARS Spike		No	2058.5 (1615.25 - 3148.5)	2849.5 (2156.75 - 4008.38)	2797.5 (1760.75 - 4658.5)	2961.75 (2406.88 - 4468.25)	7.66e-05	0.0304	0.0221	NS	NS	NS
IgA1	MERS NP		No	871.5 (512 - 1252)	2522.75 (1408.13 - 3989.88)	2946.5 (1575.5 - 5373)	2349.75 (1508.75 - 5346)	1.65e-13	1.21e-11	1.19e-05	NS	NS	NS
IgA1	MERS SClamp		No	641 (493.5 - 1063.75)	1295.25 (855.25 - 2474.88)	1976 (1003 - 4002.75)	2333.25 (1222.5 - 4082.25)	2.74e-08	2.52e-11	2e-07	NS	NS	NS
IgA1	SARS-CoV-2 RBD		No	375 (230 - 825.5)	958.25 (535 - 1605)	1396.5 (657.5 - 2740)	4559.25 (1363.63 - 9296.25)	6.05e-07	4.76e-10	3.06e-13	NS	0.0001	0.036
IgA1	SARS-CoV-2 SClamp		No	1441 (1347.25 - 1731)	1839.5 (1578 - 2361.75)	1942.5 (1635.5 - 2805)	9880.75 (4536.5 - 21341.25)	1.77e-08	3.76e-09	<1.0E-36	NS	1.16e-06	0.0002
IgA1	Tetanus		No	2626 (1948.5 - 3656)	4102.5 (3094.5 - 5629)	3954.5 (2286 - 7024.75)	2716.25 (2179.5 - 5293.25)	2.02e-07	0.0008	NS	NS	NS	NS
IgA1	H1Cal2009		No	4201 (2614.75 - 8601)	8365.25 (5441.88 - 12993)	10149 (6081.75 - 19326.5)	7237.75 (5123.75 - 14574)	6.32e-07	3.98e-08	0.0144	NS	NS	NS
IgA1	SARS-CoV-2 Spike Trimer		No	1894.5 (1860.25 - 1938.5)	1961.75 (1884.25 - 2126)	1996 (1878.75 - 2221.75)	7387.75 (4355 - 21370.75)	0.0021	0.005	7.99e-15	NS	2.81e-08	5.86e-07
IgA2	SARS-CoV-2 Spike 1		No	24 (13 - 34)	43 (28.75 - 71.63)	48 (30 - 84.5)	481 (135 - 2253.5)	3.95e-08	1.85e-07	1.16e-09	NS	0.0012	0.0053
IgA2	SARS-CoV-2 Spike 2		No	82 (44.5 - 140)	229.5 (118.63 - 528.13)	178 (92 - 501)	529 (296.5 - 3949)	9.91e-10	7.63e-05	4.92e-07	NS	NS	0.0187
IgA2	SARS-CoV-2 NP		No	36 (23.5 - 49.25)	71.5 (45.88 - 130.5)	56 (34.75 - 104.25)	93.5 (62.5 - 471.5)	1.26e-10	0.0001	1.14e-05	NS	NS	NS
IgA2	HCoV 229E Spike 1		No	32.5 (22 - 47.25)	67.5 (37.25 - 289.88)	106 (47 - 711)	1340.5 (40.5 - 2203.5)	2.67e-07	1.34e-08	0.0008	NS	NS	NS
IgA2	HCoV 229E NP		No	49.5 (33 - 69)	78.25 (46.88 - 140.63)	57 (37.5 - 107)	68 (45 - 125)	0.0001	NS	NS	NS	NS	NS
IgA2	HCoV NL63 NP		No	45.5 (33.25 - 65.75)	124 (67.13 - 346.88)	126 (71.5 - 197.25)	104 (85.5 - 172)	4.53e-14	2.13e-09	0.0034	NS	NS	NS
IgA2	HCoV HKU1 Spike 1		No	50 (37.75 - 66.5)	64.75 (44.38 - 98.25)	81 (50.5 - 162.75)	54 (41 - 99)	0.0057	4.63e-05	NS	NS	NS	NS
IgA2	SARS NP		No	85.5 (50 - 229.25)	455 (261.88 - 1172.13)	1030 (398.75 - 3844.75)	3296 (259.5 - 8464)	1.35e-12	<1.0E-36	7.11e-06	NS	NS	NS
IgA2	SARS Spike		No	78 (53.75 - 179.5)	248.75 (136 - 717.75)	292 (118.5 - 776)	247 (118.5 - 600)	4.07e-11	4.87e-08	0.0091	NS	NS	NS
IgA2	MERS NP		No	68 (42.5 - 144.5)	432.5 (187.38 - 1155.88)	787 (334.5 - 1700.25)	816 (500 - 1050)	4e-15	<1.0E-36	4.96e-06	NS	NS	NS
IgA2	MERS SClamp		No	51.5 (37.5 - 70)	95.25 (67.88 - 145)	142 (80.25 - 335.5)	127 (73.5 - 924)	3.41e-11	5.33e-15	2.58e-05	NS	NS	NS
IgA2	SARS-CoV-2 RBD		No	51.5 (36 - 76.75)	104.5 (67.13 - 210.13)	168.5 (78.25 - 355.75)	679 (371.5 - 1541.5)	4.8e-09	1.52e-11	5.07e-09	NS	0.0051	NS
IgA2	SARS-CoV-2 SClamp		No	37.5 (25.75 - 52)	84.25 (47.25 - 129.25)	102 (58.25 - 166)	4559 (629.5 - 24114)	6.38e-11	2.34e-11	8.71e-13	NS	0.0001	0.0019
IgA2	Tetanus		No	167.5 (90.75 - 284.75)	615.5 (297.13 - 2204.75)	602.5 (160.75 - 3487.75)	1594.5 (418.5 - 10770)	1.6e-13	1.24e-07	0.000322	NS	NS	NS
IgA2	H1Cal2009		No	67.5 (30.5 - 280.75)	781 (210.38 - 4936.5)	1886.5 (210 - 19965.75)	1956.5 (995 - 18177)	7.65e-11	3.38e-13	1.54e-05	NS	NS	NS
IgA2	SARS-CoV-2 Spike Trimer		No	39.5 (29.25 - 47.25)	47.5 (33.75 - 66.88)	46 (34.5 - 62.75)	1603.5 (383.5 - 7019)	0.018	NS	2.8e-09	NS	6e-06	1.4e-05
IgM	SARS-CoV-2 Spike 1		No	7577 (4644.5 - 12743)	6679.75 (4285.13 - 13473.75)	4780.5 (1951 - 9134)	46777.92 (16139.29 - 92308.17)	NS	0.021	6.8e-06	0.027	3.4e-06	2.67e-10
IgM	SARS-CoV-2 Spike 2		No	31691 (24027.25 - 51273.25)	33194 (21228.13 - 53335.13)	21590.5 (14158 - 36244.63)	37038.5 (16542.63 - 47913.25)	NS	0.0068	NS	0.0095	NS	NS
IgM	SARS-CoV-2 NP		No	11761 (7139.5 - 17390.25)	6171 (4252.75 - 12479.75)	3937.5 (2774.25 - 9281)	8153.5 (5711.63 - 11563.25)	0.0001	1.8e-08	NS	NS	NS	NS
IgM	HCoV 229E Spike 1		No	10866 (10264 - 13621)	11585.25 (10210.13 - 18289)	11728 (10199 - 16505.75)	11533.75 (10648.13 - 29034.38)	NS	NS	NS	NS	NS	NS
IgM	HCoV 229E NP		No	47970.17 (32784.42 - 65836.17)	32031.42 (18820.54 - 49126.92)	13048.17 (6659.17 - 25125.92)	25941.75 (19940.63 - 33712.38)	0.0015	<1.0E-36	0.0016	9.41e-07	NS	NS
IgM	HCoV NL63 NP		No	43375.83 (30280.33 - 69434.33)	38958.33 (24406.96 - 53250.46)	24446.33 (14832.79 - 42426.58)	38709.5 (30990.63 - 56225)	NS	3.67e-06	NS	0.0276	NS	NS
IgM	HCoV HKU1 Spike 1		No	3523 (3234 - 4450.75)	3726 (3189 - 5123.75)	3381 (3119 - 4344)	6289.08 (3575.46 - 13402.21)	NS	NS	0.0096	NS	0.0339	0.0026
IgM	SARS NP		No	87035.33 (57712.58 - 107859.08)	72296.33 (51165.96 - 98559.33)	71573.83 (48054.83 - 113488.58)	73918 (28286.13 - 105539.13)	NS	NS	NS	NS	NS	NS
IgM	SARS Spike		No	52514.83 (34879.83 - 77474.83)	45109.58 (24868.08 - 65785.71)	34774.33 (16245.33 - 56347.83)	46809.5 (24920.38 - 67465.63)	NS	7.08e-05	NS	NS	NS	NS
IgM	MERS NP		No	56006.5 (42723 - 76910.25)	60593 (43935.25 - 86119.13)	62664.5 (43372.25 - 103151.75)	67727.25 (41691.5 - 102494.75)	NS	NS	NS	NS	NS	NS
IgM	MERS SClamp		No	43939 (30983 - 63102.75)	23195.5 (12638.38 - 37784.38)	20528 (8485 - 28867.25)	17291.83 (10728.46 - 39891.96)	8.5e-09	2.6e-11	0.0001	NS	NS	NS
IgM	SARS-CoV-2 RBD		No	53468 (33743.5 - 69024.75)	44737.5 (27991.13 - 60091.75)	28010 (11358.5 - 45411)	57788.92 (39214.05 - 119300.17)	NS	8.72e-06	NS	0.0014	NS	2.61e-05
IgM	SARS-CoV-2 SClamp		No	57549 (40069.25 - 80372.5)	25367.75 (15973.13 - 45564.63)	18539 (8244 - 28759)	64005 (30002.63 - 101713.5)	2.73e-10	1.33e-15	NS	NS	0.0014	1.39e-06
IgM	Tetanus		No	161754 (106110.25 - 206861.25)	123716 (73977.38 - 174886.38)	89438.5 (51105.5 - 163983.25)	105519.5 (54724.75 - 162773.88)	0.0093	2.36e-05	0.0152	NS	NS	NS
IgM	H1Cal2009		No	27569.5 (16553.5 - 55854.25)	33463.75 (15422.25 - 80419.25)	50930.5 (26877.75 - 114781)	52919.75 (10810.25 - 86162.5)	NS	0.0077	NS	NS	NS	NS
IgM	SARS-CoV-2 Spike Trimer		No	15908 (13936 - 19020)	13739.25 (12137.25 - 17114.13)	13094 (11235.5 - 17722.5)	95441.42 (57025.17 - 114113.55)	0.0086	0.0026	1.03e-06	NS	2.43e-12	1.3e-12
FcgRIIa-R131	SARS-CoV-2 Spike 1		No	34.5 (25 - 46)	37.25 (24.75 - 49.13)	34 (27.5 - 43.25)	2220 (62.5 - 3288)	NS	NS	2.99e-05	NS	0.0002	4.33e-05
FcgRIIa-R131	SARS-CoV-2 Spike 2		No	82 (43.5 - 219.25)	205.5 (112.38 - 300.13)	199 (63.25 - 338)	1726 (466.5 - 4439.5)	0.0028	NS	7.96e-06	NS	0.0082	0.0014
FcgRIIa-R131	SARS-CoV-2 NP		No	45 (34.25 - 59)	62.25 (48.13 - 85.25)	59 (37.75 - 79)	358 (62.5 - 4325)	5.21e-06	0.0149	7.69e-06	NS	NS	0.0101
FcgRIIa-R131	HCoV 229E Spike 1		No	134.5 (42.25 - 1828.5)	1756 (511.63 - 3891.63)	1449.5 (185.5 - 4960.75)	4139.5 (685 - 6059.5)	3.85e-06	0.0021	0.0057	NS	NS	NS
FcgRIIa-R131	HCoV 229E NP		No	105 (89 - 130.25)	116.5 (85 - 167)	99.5 (80.5 - 131.5)	114 (68.5 - 149)	NS	NS	NS	NS	NS	NS
FcgRIIa-R131	HCoV NL63 NP		No	68.5 (55.75 - 118.25)	97.75 (54.63 - 218.75)	76.5 (53.5 - 170.5)	80.5 (50 - 142)	NS	NS	NS	NS	NS	NS
FcgRIIa-R131	HCoV HKU1 Spike 1		No	282.5 (53.25 - 1211.5)	1110 (195 - 3369.38)	938 (180.25 - 2945)	125 (54 - 3866.5)	0.0004	0.0124	NS	NS	NS	NS
FcgRIIa-R131	SARS NP		No	59.5 (47.25 - 68.75)	70 (40.25 - 95)	66.5 (56 - 118)	12765 (747 - 16656)	NS	0.0363	4.1e-06	NS	0.0001	0.004
FcgRIIa-R131	SARS Spike		No	87.5 (46.75 - 319.75)	147.25 (87.13 - 243.38)	150.5 (82.25 - 223.75)	114.5 (89.5 - 146.5)	0.0206	NS	NS	NS	NS	NS
FcgRIIa-R131	MERS NP		No	71 (61 - 80.5)	83.75 (63 - 106.38)	79.5 (62.25 - 95)	79.5 (63 - 89)	0.0005	NS	NS	NS	NS	NS
FcgRIIa-R131	MERS SClamp		No	88.5 (77 - 103)	83.5 (67.38 - 98.25)	84.5 (76.5 - 100.5)	162 (112 - 1272)	NS	NS	0.0001	NS	2.13e-06	8.86e-05
FcgRIIa-R131	SARS-CoV-2 RBD		No	131 (116.25 - 143)	126.75 (108.25 - 143.25)	130 (114 - 140.25)	1868 (160 - 6742)	NS	NS	0.0001	NS	1.35e-05	4.98e-05
FcgRIIa-R131	SARS-CoV-2 SClamp		No	83 (71.75 - 97.25)	83.25 (64.38 - 96.88)	80 (65.75 - 89.25)	5293.5 (829 - 6677.5)	NS	NS	1.78e-06	NS	4.49e-07	7.41e-08
FcgRIIa-R131	Tetanus		No	6633 (2197.5 - 13651)	14984.25 (11139.38 - 20618.13)	12385.5 (4846 - 19648.5)	17181 (10938.5 - 23386)	1.39e-07	0.0112	0.0014	NS	NS	NS
FcgRIIa-R131	H1Cal2009		No	12689 (230 - 18111.75)	16663 (11846 - 19781.75)	17562.5 (11864.25 - 19665.25)	16376 (8975 - 18358.5)	0.001	0.0005	NS	NS	NS	NS
FcgRIIa-R131	SARS-CoV-2 Spike Trimer		No	83.5 (67.25 - 95)	80.25 (64.5 - 104.5)	86 (73.25 - 96)	2493.5 (859 - 6411)	NS	NS	4.9e-06	NS	8.26e-06	0.0001
FcgRIIa-H131	SARS-CoV-2 Spike 1		No	57.08 (48.83 - 66.58)	54.08 (42.08 - 64.08)	46.08 (39.83 - 53.08)	4069.5 (76.63 - 7693.38)	NS	5.9e-05	0.0072	0.0358	3.96e-05	8.16e-09
FcgRIIa-H131	SARS-CoV-2 Spike 2		No	112.5 (57 - 259.25)	336.75 (198 - 540.38)	345 (118 - 523.25)	3783.33 (1133.46 - 8394.96)	9.23e-06	0.0106	3.25e-13	NS	2.44e-05	3.08e-06
FcgRIIa-H131	SARS-CoV-2 NP		No	53.5 (41.5 - 63.5)	82.5 (62.75 - 105.5)	82.5 (55.75 - 111.25)	211 (105.25 - 1093.38)	3.04e-09	9.08e-07	4.62e-13	NS	0.0014	0.0024
FcgRIIa-H131	HCoV 229E Spike 1		No	163 (32.25 - 2141.5)	2079 (778.5 - 5810.75)	1892.5 (279.5 - 6092.75)	3314.92 (1452.3 - 8245.05)	1.41e-07	0.0007	9.92e-05	NS	NS	NS
FcgRIIa-H131	HCoV 229E NP		No	134 (122 - 149)	154.75 (126 - 198.63)	144 (114.75 - 182)	70.25 (57.88 - 98.63)	NS	NS	0.0002	NS	4.65e-08	2.34e-05
FcgRIIa-H131	HCoV NL63 NP		No	68.5 (47 - 100.25)	92.5 (64.5 - 330.25)	76 (62.5 - 212)	85.5 (59.38 - 194)	0.0006	NS	NS	NS	NS	NS
FcgRIIa-H131	HCoV HKU1 Spike 1		No	158 (27.5 - 1629)	1359 (282.25 - 4267.38)	1280 (255.5 - 3392.75)	1772.75 (228.13 - 8868.38)	1.75e-05	0.0104	0.0025	NS	NS	NS
FcgRIIa-H131	SARS NP		No	50 (33.25 - 63)	66.75 (43.75 - 111)	70 (55.5 - 326)	10024.25 (935.63 - 15454.88)	0.0016	2.42e-06	4.8e-14	NS	1.48e-07	0.0005
FcgRIIa-H131	SARS Spike		No	142 (49 - 650)	376 (187.88 - 762.25)	333.67 (138.75 - 615.75)	309.17 (145.79 - 911.92)	0.0016	NS	NS	NS	NS	NS
FcgRIIa-H131	MERS NP		No	32.75 (20.25 - 40.75)	59.25 (36.5 - 85.38)	46.75 (36 - 89.25)	38 (28.5 - 109.13)	5.51e-10	6.85e-05	NS	NS	NS	NS
FcgRIIa-H131	MERS SClamp		No	54.5 (44.75 - 66.25)	54.25 (38.75 - 68.88)	52 (41.75 - 67)	574.67 (144.42 - 3169.92)	NS	NS	1.37e-09	NS	1.03e-10	5.3e-10
FcgRIIa-H131	SARS-CoV-2 RBD		No	84 (70.5 - 101.25)	79.5 (62.38 - 93.75)	79.5 (69 - 91)	4267.25 (188.38 - 10798.88)	NS	NS	9.25e-06	NS	1.34e-08	1.58e-07
FcgRIIa-H131	SARS-CoV-2 SClamp		No	55 (45 - 68)	62.75 (50.38 - 77.63)	61 (52 - 76.5)	9414.17 (1755.42 - 14181.3)	NS	NS	2.64e-13	NS	6.53e-09	6.89e-08
FcgRIIa-H131	Tetanus		No	7384 (1964 - 15053)	18092.75 (12876.13 - 23699.63)	14436.5 (5759.75 - 22198.75)	22778.58 (12772.21 - 29148.58)	2.4e-09	0.0114	9.42e-06	NS	NS	NS
FcgRIIa-H131	H1Cal2009		No	14396 (83.25 - 20077)	18815 (12923.13 - 22775.13)	19293.5 (13572 - 23293)	17940.58 (9630.58 - 23197.33)	0.0001	0.0005	NS	NS	NS	NS
FcgRIIa-H131	SARS-CoV-2 Spike Trimer		No	48.5 (38.5 - 62.5)	50.75 (36.88 - 63.88)	47 (39.5 - 57.75)	3362.92 (202.17 - 10052.42)	NS	NS	5.73e-10	NS	1.16e-09	6.91e-10
FcgRIIIa-V158	SARS-CoV-2 Spike 1		No	115 (99.75 - 146.75)	111 (101.13 - 135.5)	109 (95.25 - 129.5)	3717 (389.75 - 7868.75)	NS	NS	5.29e-09	NS	7.69e-10	6.84e-11
FcgRIIIa-V158	SARS-CoV-2 Spike 2		No	338 (260 - 627.25)	453 (309.13 - 754.25)	319.5 (276.75 - 470.5)	3826.5 (2147.25 - 6555)	NS	NS	7.2e-10	NS	3.78e-07	7.37e-11
FcgRIIIa-V158	SARS-CoV-2 NP		No	252 (234.5 - 290)	290 (258.13 - 333.25)	271 (236.75 - 304.25)	1205.25 (938.5 - 3090.75)	0.0008	NS	2.66e-15	NS	3.7e-08	9.67e-11
FcgRIIIa-V158	HCoV 229E Spike 1		No	928 (96.5 - 4769.5)	5049.5 (2423.38 - 7930.5)	3799 (1447 - 6633.75)	3466.75 (2049.63 - 7965.75)	4.16e-08	0.0018	0.0217	NS	NS	NS
FcgRIIIa-V158	HCoV 229E NP		No	432.5 (399.25 - 503.5)	553.75 (444 - 954.25)	503 (426.25 - 765)	934 (837.38 - 1142)	4.25e-06	0.0112	5.72e-10	NS	0.0033	0.0003
FcgRIIIa-V158	HCoV NL63 NP		No	454 (306.75 - 914.5)	715 (387.75 - 1441.5)	540 (328 - 1469.75)	999.5 (693.25 - 1620.88)	0.0213	NS	0.0017	NS	NS	NS
FcgRIIIa-V158	HCoV HKU1 Spike 1		No	1472 (284.75 - 3833.75)	4008.25 (1925.88 - 7828.5)	3657 (1588 - 6132.5)	2854.5 (777.13 - 8517.5)	1.32e-06	0.0016	NS	NS	NS	NS
FcgRIIIa-V158	SARS NP		No	132 (119.5 - 207.5)	228.25 (142.5 - 490.13)	219.5 (156.75 - 646)	8003.75 (2111.13 - 12924.88)	2.45e-05	4.58e-06	<1.0E-36	NS	4.52e-08	1.07e-05
FcgRIIIa-V158	SARS Spike		No	235 (170.5 - 738.5)	302.75 (198.5 - 533.5)	226 (174.75 - 333.5)	330 (212.75 - 591.13)	NS	NS	NS	0.0483	NS	NS
FcgRIIIa-V158	MERS NP		No	129.5 (116.25 - 148.25)	182.75 (147.75 - 327.25)	150 (133 - 243)	240.5 (169.25 - 472.88)	3.33e-10	0.0006	4.61e-09	NS	NS	0.0082
FcgRIIIa-V158	MERS SClamp		No	205 (173.5 - 258.75)	250 (196.5 - 375.63)	189.5 (166 - 251)	1408 (554.25 - 4350.5)	0.0195	NS	1.09e-10	0.0021	4.33e-06	1.24e-11
FcgRIIIa-V158	SARS-CoV-2 RBD		No	187.5 (175 - 202.5)	189.75 (177.5 - 207.25)	191 (176 - 215)	4243.5 (522.13 - 10532)	NS	NS	2.81e-11	NS	9.7e-10	1.6e-08
FcgRIIIa-V158	SARS-CoV-2 SClamp		No	200.5 (189 - 232.75)	226.25 (196 - 268.25)	209.5 (188.5 - 239.75)	7936.75 (2122.5 - 12051)	0.0309	NS	1.6e-14	NS	2.55e-09	2.25e-11
FcgRIIIa-V158	Tetanus		No	7808 (2955 - 15004.75)	16162.5 (10248.25 - 22614.88)	12692 (6343.5 - 21240.5)	18506.5 (11728 - 21158.75)	1.43e-07	0.0253	0.0017	NS	NS	NS
FcgRIIIa-V158	H1Cal2009		No	14002 (703.25 - 20376)	19742.25 (14146.38 - 24191.13)	19235.5 (12891.25 - 22168.25)	14288.5 (8347.5 - 19644)	1.32e-05	0.0059	NS	NS	NS	NS
FcgRIIIa-V158	SARS-CoV-2 Spike Trimer		No	130 (116.25 - 149.5)	126.25 (110.63 - 156.25)	117.5 (106.75 - 139.25)	3394.5 (1392 - 7402.5)	NS	NS	7.39e-11	NS	4.81e-12	6.79e-14
FcgRIIIa-F158	SARS-CoV-2 Spike 1		No	108 (94.25 - 118.25)	105 (97.13 - 116.5)	102 (91 - 110.5)	404 (144 - 1506)	NS	NS	1.04e-05	NS	8.43e-06	3.21e-08
FcgRIIIa-F158	SARS-CoV-2 Spike 2		No	190 (179.25 - 209)	204.25 (185.88 - 237.25)	175.5 (163.75 - 186.5)	496 (371.5 - 1329)	0.0284	0.001	3.25e-06	1.63e-09	0.0011	6.23e-11
FcgRIIIa-F158	SARS-CoV-2 NP		No	184.5 (173.5 - 202.25)	194.75 (181.75 - 216.63)	173 (162.5 - 185.5)	270.5 (209.5 - 1086)	0.027	0.0071	0.0003	3.97e-08	0.0301	1e-07
FcgRIIIa-F158	HCoV 229E Spike 1		No	124 (88.5 - 470.25)	986.75 (507 - 2312.63)	763 (352.25 - 1595.25)	1893 (912.5 - 2863)	2.05e-13	1.86e-06	3.64e-05	NS	NS	NS
FcgRIIIa-F158	HCoV 229E NP		No	365 (351.5 - 383.75)	393.5 (368 - 423)	363 (342 - 392.5)	357.5 (345 - 398)	1.03e-05	NS	NS	0.0002	NS	NS
FcgRIIIa-F158	HCoV NL63 NP		No	196 (186.25 - 210.5)	225.75 (198.38 - 295.25)	200 (184.5 - 299.25)	220 (187 - 246.5)	1.84e-06	NS	NS	0.0233	NS	NS
FcgRIIIa-F158	HCoV HKU1 Spike 1		No	213.5 (172.75 - 422.5)	991.25 (427.5 - 2004.75)	605 (311 - 1516.5)	208 (201 - 2936)	2.66e-15	8.12e-07	NS	NS	NS	NS
FcgRIIIa-F158	SARS NP		No	115.5 (109 - 124.25)	139.5 (125.88 - 171)	129 (115.5 - 231.5)	2305 (348.5 - 4582)	4.78e-12	5.8e-05	4.39e-09	NS	0.0229	0.0013
FcgRIIIa-F158	SARS Spike		No	135 (120.75 - 147.75)	142.75 (131 - 160.5)	134 (126.75 - 145.25)	133 (125.5 - 148)	0.0247	NS	NS	0.0198	NS	NS
FcgRIIIa-F158	MERS NP		No	115.5 (107.5 - 127)	140.25 (124.38 - 164.13)	125.5 (115.25 - 151.25)	127 (112 - 151)	5.3e-12	0.0087	NS	0.0141	NS	NS
FcgRIIIa-F158	MERS SClamp		No	160 (150 - 172.75)	168.75 (157 - 186)	156 (149.5 - 164.5)	394 (222.5 - 2030.5)	0.0437	NS	3.79e-06	0.0022	0.001	3.17e-07
FcgRIIIa-F158	SARS-CoV-2 RBD		No	177 (165 - 188.75)	182.75 (175.38 - 196.63)	178 (167.5 - 187.5)	762.5 (196 - 2801)	0.0198	NS	2.25e-06	NS	0.001	4.32e-06
FcgRIIIa-F158	SARS-CoV-2 SClamp		No	181 (171.5 - 188.25)	182.25 (173.75 - 195.88)	179 (170.25 - 187)	2188 (1011 - 4372.5)	NS	NS	1.13e-07	NS	5.34e-06	4.49e-08
FcgRIIIa-F158	Tetanus		No	834.5 (251.5 - 2799.25)	4305.5 (2301.38 - 6897.38)	2192.5 (727.75 - 5529)	6071 (4284.5 - 7059)	4.35e-12	0.0132	3.98e-05	0.0086	NS	0.0311
FcgRIIIa-F158	H1Cal2009		No	3231 (177.5 - 5380.25)	7756.5 (4865 - 10072)	6558.5 (3476 - 8881.25)	6005 (4368.5 - 8630.5)	5.33e-14	1.37e-06	0.0345	NS	NS	NS
FcgRIIIa-F158	SARS-CoV-2 Spike Trimer		No	113 (105.75 - 121)	119.25 (108.38 - 127.25)	116.5 (104.5 - 124)	1182.5 (841.5 - 4341.5)	NS	NS	1.89e-08	NS	7.71e-06	4.16e-07
FcgRIIb	SARS-CoV-2 Spike 1		No	39 (33 - 49)	39.25 (31.88 - 48.13)	41.5 (33 - 48.5)	2127 (46 - 3504.5)	NS	NS	0.0006	NS	0.0002	0.0007
FcgRIIb	SARS-CoV-2 Spike 2		No	74 (46.75 - 181.75)	189.25 (90.88 - 320.88)	148 (63.75 - 267.5)	1539.5 (406.5 - 4356)	0.0003	NS	1.74e-06	NS	0.0059	0.0003
FcgRIIb	SARS-CoV-2 NP		No	35 (26.25 - 43.5)	50 (33.88 - 72.38)	39.5 (30.5 - 67.5)	436 (56.5 - 3762)	6.89e-05	NS	1.05e-05	NS	0.0322	0.0062
FcgRIIb	HCoV 229E Spike 1		No	61 (39.5 - 1726.25)	1943.25 (415 - 5522.13)	1328.5 (154.75 - 5367.25)	5119 (477 - 5885)	2.93e-08	0.0003	0.0042	NS	NS	NS
FcgRIIb	HCoV 229E NP		No	152 (138.5 - 168)	150.25 (134.25 - 180.63)	145 (136.75 - 175)	168 (134 - 186)	NS	NS	NS	NS	NS	NS
FcgRIIb	HCoV NL63 NP		No	66 (50 - 85)	78 (61.13 - 208.38)	65.5 (51.5 - 130)	89 (65.5 - 122.5)	0.014	NS	NS	NS	NS	NS
FcgRIIb	HCoV HKU1 Spike 1		No	73.5 (39 - 1043.25)	1203.75 (162.5 - 4286.13)	749 (151.25 - 3887.75)	69 (42.5 - 5029)	2.98e-06	0.0045	NS	NS	NS	NS
FcgRIIb	SARS NP		No	54 (42 - 74.25)	75.75 (57 - 111.25)	79.5 (60.25 - 147.75)	13608 (650 - 18152)	6.17e-05	1.21e-05	5.19e-09	NS	0.0002	0.0027
FcgRIIb	SARS Spike		No	65.5 (42.75 - 112)	125.75 (79.5 - 235.25)	114 (64 - 165.5)	95 (71 - 130)	1.41e-05	NS	NS	NS	NS	NS
FcgRIIb	MERS NP		No	51 (39.25 - 68.5)	70.5 (53.88 - 112.13)	67.5 (46.25 - 89.75)	65 (41 - 88)	8.54e-07	0.0252	NS	NS	NS	NS
FcgRIIb	MERS SClamp		No	71 (56.5 - 83.25)	67 (55.88 - 78.5)	69 (57.5 - 78)	117 (103 - 1170)	NS	NS	0.0004	NS	2.65e-05	0.0002
FcgRIIb	SARS-CoV-2 RBD		No	66 (55.75 - 78.25)	64.75 (52.88 - 77.63)	64.5 (56.25 - 75.25)	1949 (70.5 - 7820)	NS	NS	0.0019	NS	0.0005	0.0019
FcgRIIb	SARS-CoV-2 SClamp		No	52.5 (41.75 - 63)	55.25 (44.38 - 67.5)	54 (42.75 - 66.25)	5740 (797 - 8079.5)	NS	NS	9.89e-08	NS	9.44e-07	1.61e-06
FcgRIIb	Tetanus		No	9022.5 (1767 - 18772.25)	19282 (13525.88 - 26101.38)	16202 (4268.25 - 25534.75)	20920.5 (13682.5 - 28404.5)	9.9e-07	0.0187	0.0072	NS	NS	NS
FcgRIIb	H1Cal2009		No	16785.33 (47.33 - 22976.83)	21696.58 (16329.83 - 26169.33)	22362.33 (15256.58 - 26189.33)	20657.83 (13788.83 - 24621.83)	4.93e-05	0.002	NS	NS	NS	NS
FcgRIIb	SARS-CoV-2 Spike Trimer		No	64 (52 - 73.75)	64.25 (53.38 - 75.5)	65.5 (56.25 - 75.75)	2739.5 (1088.5 - 7096)	NS	NS	3.38e-07	NS	9.23e-07	6.96e-06
C1q	SARS-CoV-2 Spike 1		No	176.83 (162.58 - 195.83)	150.33 (136.21 - 170.96)	163.83 (146.83 - 189.33)	4802.5 (300.88 - 9876.5)	1.79e-08	NS	0.0002	0.0204	3.06e-14	3.77e-07
C1q	SARS-CoV-2 Spike 2		No	796.5 (409.75 - 2511.25)	773.25 (479.38 - 1491.5)	855 (368.75 - 1306.25)	4985.42 (1861.67 - 15708.92)	NS	NS	0.0002	NS	1.51e-05	1.6e-05
C1q	SARS-CoV-2 NP		No	185 (128 - 327.25)	145.75 (102.38 - 273.38)	136 (98.09 - 247.75)	789.92 (270.42 - 4241.92)	NS	NS	0.002	NS	1.07e-05	1.2e-05
C1q	HCoV 229E Spike 1		No	1899.5 (108.75 - 13046.75)	8109.75 (2494 - 19552.5)	6984.5 (1933 - 20528.75)	3981.25 (1348 - 13128.88)	6.6e-05	0.0062	NS	NS	NS	NS
C1q	HCoV 229E NP		No	516.17 (274.67 - 1067.17)	416.17 (179.3 - 1090.42)	228.17 (112.92 - 1237.17)	318 (165.25 - 630.63)	NS	0.0319	NS	NS	NS	NS
C1q	HCoV NL63 NP		No	2515.5 (1459 - 5205.75)	2266.75 (1165.5 - 4297.5)	1935 (679.5 - 5500.75)	1624.17 (739.17 - 2844.8)	NS	NS	NS	NS	NS	NS
C1q	HCoV HKU1 Spike 1		No	2027.5 (68.75 - 8133.75)	4631 (592.5 - 12774.13)	4862 (528.25 - 12944.5)	1472.25 (123.63 - 9827.38)	0.0119	NS	NS	NS	NS	NS
C1q	SARS NP		No	4670.5 (3136 - 6551.25)	3142.75 (1730.75 - 5430.75)	4026 (2387.25 - 7211.75)	21927.58 (12517.46 - 29986.08)	0.0055	NS	3.95e-08	NS	1.6e-14	7.21e-08
C1q	SARS Spike		No	1270.5 (712.75 - 4858)	1462.25 (664.5 - 2592.25)	1014 (613 - 1951)	692.5 (340.63 - 2474.13)	NS	NS	NS	NS	NS	NS
C1q	MERS NP		No	3742 (2806.25 - 5411.5)	3353.75 (1872.25 - 5329.13)	3328 (1803.5 - 5722.75)	13556.33 (10604.21 - 18966.71)	NS	NS	5.34e-09	NS	1.22e-11	7.78e-11
C1q	MERS SClamp		No	243 (222 - 254.75)	243 (228.5 - 258.13)	240.5 (227 - 258.75)	430.5 (248.13 - 2488)	NS	NS	0.0002	NS	0.0007	0.001
C1q	SARS-CoV-2 RBD		No	212.5 (136.5 - 457.5)	149.5 (94 - 310.25)	117.5 (85 - 180.25)	8829.67 (503.04 - 14673.8)	0.0302	5.99e-05	0.0005	NS	6.43e-08	1.05e-10
C1q	SARS-CoV-2 SClamp		No	287 (248.75 - 367)	247 (204.25 - 287)	267 (224 - 334.75)	11907 (3743.75 - 17427.25)	5.83e-05	NS	3.14e-08	NS	<1.0E-36	6.9e-11
C1q	Tetanus		No	18590.5 (9903 - 32732.75)	31076.25 (17031.63 - 41293.75)	24827.5 (13216 - 38635.5)	30194.75 (8519.5 - 36775.13)	0.003	NS	NS	NS	NS	NS
C1q	H1Cal2009		No	34494 (3444 - 43231.25)	37291.25 (28480.63 - 44769.13)	38977 (27383.5 - 48506)	26077.33 (14653.46 - 34400.46)	NS	0.0255	NS	NS	0.0117	0.0023
C1q	SARS-CoV-2 Spike Trimer		No	263.5 (241.75 - 285.5)	250 (231.5 - 282.63)	257.5 (233.25 - 274.5)	4610.25 (1473.5 - 12845.63)	NS	NS	4.73e-10	NS	1.36e-13	1.32e-11
Bold = Adjusted significant p-value
