# Supplementary material for: Systems serology detects functionally distinct coronavirus antibody features in children and elderly
Source: Nat Commun. 2021 Apr 1;12:2037. doi: 10.1038/s41467-021-22236-7 (PMC8016934; doi:10.1038/s41467-021-22236-7)
Supplement: Supplementary file 6 — Supplementary Data 3. [file 41467_2021_22236_MOESM6_ESM.xlsx]

## Sheet: Sheet1
Supplementary Data 3 | Demographics COVID-19 patients
Donor ID	YOB	Age	Sex	Ethnicity	Weight (kg)	Height (cm)	Date disease onset	Hospitalized Yes/No/	Date of Hospitalization	Days from ILI to Hospitalization	Date of discharge	Days from disease onset to discharge (Days in hospital)	Date of V1	Days from ILI to V1	Date of V2	Days from ILI to V2	Date of follow up	Days from ILI to follow up	Severity score*	Oxygen	Positive PCR	Returned Traveller Country (Date)	Immuno -suppression
								Isolation purposes only
AH0073	1956	63	F	Caucasian			20/2/20	Yes	22/2/20	2	26/2/2020	6 (4)	24/2/20	4			30/3/20	39	Moderate	No	2021-02-21	Japan	IS
																						(22/02/20)
AH0074	1995	25	F	Caucasian	66	172	22/2/20	Yes	22/2/20	0	28/2/2020	6 (6)	24/2/20	2	28/2/20	6			Moderate	No	20-23-24-Feb	Japan	Health care worker
																						(22/02/20)
AH0082	1965	54	F	Caucasian	82	165	17/3/20	Yes	24/3/20	7	29/3/20	12 (5)	25/3/20	8					Moderate/Severe	No	2021-03-19	UK	Obese
																						(16/3/20)
AH0087	1970	49	M	Asian	84	168	23/3/20	Yes	2020-01-04	9	14/4/2020	22 (14)	2020-02-04	10	2020-06-04	14			Moderate/Severe	Low flow	2021-03-25		Health care worker
AH0088	1961	58	M	Caucasian	75	181	24/3/20	Yes	2020-01-04	8	11/6/2020 (Still in hospital)	>79 (71)	2020-08-04	15					Critical	High flow	2021-04-02		IS
AH0089	1981	38	M	Caucasian	166	186	2020-02-04	Yes	2020-07-04	5	16/4/2020	14 (9)	2020-08-04	6					Moderate/Severe	Low flow	2021-04-07	USA (26/3/20)	Obese/ diabetes / asthma
D2	1957	62	F	Unknown			2020-07-02	Yes	2020-07-02	0	2020-03-03	25 (25)					25/3/20	47	Moderate	No	4-8-13-14-24Feb	Japan
																						(3/3/20)
D3	1965	54	M	Unknown			2020-08-02	Isolation	2020-11-02	3	2020-11-03	32 (29)					25/3/20	46	Mild	No	9-17-20-24-Feb	Japan
																					and 2-Mar	(11/3/20)
D4	1964	55	F	Unknown			2020-08-02	Isolation	22/2/20	14	27/2/20	19 (5)					25/3/20	46	Mild	No	2021-02-20	Japan
																						(19/2/20)
CP01	1999	21	F	Caucasian	65	172	18/3/20	No	18/3/20	1	18/3/20	1(1)	26/3/20	9					Mild	No	2021-03-18	New York (15/3/20)
CP04	1950	70	M	Unknown			2020-08-03	Yes	14/3/20	6	23/3/20	15 (9)					13/4/20	36	Moderate/ Severe	Yes	8-Mar and 1-Apr
CP06	1955	65	F	Unknown			2020-06-03	No									13/4/20	38	Mild	No	2021-03-12
CP07	1951	69	M	Unknown			2020-09-03	No									13/4/20	35	Mild	No	2021-03-12
CP08	1958	62	F	Unknown			2020-03-03	No									13/4/20	41	Mild	No	2021-03-09
CP09	1945	75	M	Unknown			2020-02-03	No									13/4/20	42	Very mild	No	2021-03-09
CP10	1966	54	F	Unknown			2020-05-03	No									13/4/20	39	Mild	No	2021-03-10
CP11	1965	55	M	Unknown			2020-05-03	No									13/4/20	39	Very mild	No	2021-03-10
CP12	1957	63	M	Unknown			2020-08-03	No									13/4/20	36	Very mild	No	2021-03-12
CP13	1966	54	F	Unknown			2020-08-03	No									13/4/20	36	Very mild	No	2021-03-12
CP16	1944	76	M	Unknown			2020-08-03	Yes		2							13/4/20	32	moderate	No	2021-03-12
CP18	1998	22	F	Unknown			2020-02-03	No									13/4/20	37	mild	No	2021-03-07
CP20	1954	66	F	Unknown			2020-04-03	No									13/4/20	37	mild	No	2021-03-17
CP29	2002	18	M	Unknown				No									16/4/20	29	mild	No	2021-03-18
CP30	1971	49	F	Unknown				No									16/4/20	32	mild	No	2021-03-15
CP32	1954	66	M	Unknown			2020-08-03	No									17/4/20	34	mild	No	2021-03-14
CP33	1954	66	M	Unknown			13/3/20	No									17/4/20	25	mild	No	2021-03-23
CP37	1970	50	F	Unknown			15/3/20	No									17/4/20	30	mild	No	2021-03-18
CP44	1998	22	F	Unknown			20/3/20	No									18/4/20	19	mild	No	2021-03-30
CP49	1964	56	M	Unknown				No									25/4/20	50	mild	No	2021-03-06
CP50	1971	49	M	Unknown			2020-07-03	No									25/4/20	47	mild	No	2021-03-09
CP51	1971	49	F	Unknown			2020-09-03	No									25/4/20	37	mild	No	11-Mar and 19-Mar
CP52	1989	31	M	Unknown				No									25/4/20	45	mild	No	2021-03-11
CP56	1954	66	M	Unknown			16/3/20	No									25/4/20	38	mild	No	2021-03-18
CP68	1997	23	M	Unknown			19/3/20	No									2020-09-05	50	mild	No	2021-03-20
CP69	1986	34	F	Unknown			18/3/20	No									13/5/20	55	mild	No	2021-03-19
CP70	1987	33	M	Unknown			14/3/20	No									16/5/20	58	mild	No	2021-03-19
KK121	1948	71	M	Unknown	93	178	2020-09-02	Yes	2020-12-02	3	28/2/20	16					24/4/20	75	moderate	No	2021-02-12
KK123	1987	32	F	Unknown	65	165	17/3/20	No									2020-01-05	45	mild	No	2021-03-25
KK124	1945	74	M	Unknown	95	176	22/2/20	No									22/5/20	90	mild	No	2021-03-08
FFX+2.5	2002	17	M	Unknown			16/3/20	No									2020-01-05	46	mild	No	2021-03-22
FFX+3.1	2004	15	F	Unknown			26/3/20	No									2020-01-05	36	mild	No	2021-03-27
FFX+3.2	2007	12	F	Unknown			20/3/20	No									2020-01-05	42	mild	No	2021-03-21
FFX+6.3	2018	2	M	Unknown			20/5/20	No					28/5/20	8					Very mild	No	2021-05-20
FFX46.3	2016	4	M	Unknown			2020-01-07	No									13/8/20	43	mild	No	2021-07-02
FFX46.4	2018	2	F	Unknown			2020-01-07	No									13/8/20	43	mild	No	2021-07-02
FFX58.2	2009	11	M	Unknown			2020-03-07	No									25/8/20	53	mild	No	2021-07-04
FFX58.3	2014	6	M	Unknown			30/6/2020	No									25/8/20	56	mild	No	2021-07-04
FFX61.5	2002	17	M	Unknown			15/7/2020	No									31/8/20	47	Very mild	No	2021-07-15
FFX78.3	2017	3	M	Unknown			2020-05-08	No									17/9/20	43	mild	No	2021-08-05
FFX78.4	2020	0.4	F	Unkown			2020-05-08	No									17/9/20	43	mild	No	2021-08-05
*Very mild:Stay at home hardly any symptoms; Mild: stay at home with symptoms; Moderate: Hopitalized (not for isolation purposes); Severe/moderate: hospitalized with low flow oxygen; Severe: hospitalized with high flow oxygen; Critical: ICU
IS=Immunosuppressed
