# Supplementary material for: Systems serology detects functionally distinct coronavirus antibody features in children and elderly
Source: Nat Commun. 2021 Apr 1;12:2037. doi: 10.1038/s41467-021-22236-7 (PMC8016934; doi:10.1038/s41467-021-22236-7)
Supplement: Supplementary file 7 — Supplementary Data 4. [file 41467_2021_22236_MOESM7_ESM.xlsx]

## Sheet: Sheet1
Supplementary Data 4 | Neutralization Data for Healthy Donors and COVID-19 patients
Assay 1
Sample	MN titre	Notes		Sample	MN titre	Notes		Sample	MN titre	Notes
TN001	10	Plasma; kids		TN066	10	Plasma; kids		DMC-23	10	Plasma; elderly
TN002	10	Plasma; kids		TN067	10	Plasma; kids		DMC-24	10	Plasma; elderly
TN003	10	Plasma; kids		TN069	10	Plasma; kids		DMC-25	10	Plasma; elderly
TN004	10	Plasma; kids		TN071	10	Plasma; kids		DMC-26	10	Plasma; elderly
TN005	10	Plasma; kids		TN072	10	Plasma; kids		DMC-27	10	Plasma; elderly
TN006	10	Plasma; kids		TN073	10	Plasma; kids		DMC-28	10	Plasma; elderly
TN010	10	Plasma; kids		TN074	10	Plasma; kids		DMC-29	10	Plasma; elderly
TN008	10	Plasma; kids		TN075	10	Plasma; kids		DMC-30	10	Plasma; elderly
TN007	10	Plasma; kids		TN076	10	Plasma; kids		DMC-31	10	Plasma; elderly
TN011	10	Plasma; kids		TN077	10	Plasma; kids		DMC-32	10	Plasma; elderly
TN012	10	Plasma; kids		TN078	10	Plasma; kids		DMC-33	10	Plasma; elderly
TN013	10	Plasma; kids		TN079	10	Plasma; kids		DMC-35	10	Plasma; elderly
TN014	10	Plasma; kids		TN080	10	Plasma; kids		DMC-36	10	Plasma; elderly
TN015	10	Plasma; kids		TN081	10	Plasma; kids		DMC-37	10	Plasma; elderly
TN016	10	Plasma; kids		TN082	10	Plasma; kids		DMC-38	10	Plasma; elderly
TN017	10	Plasma; kids		TN083	10	Plasma; kids		DMC-39	10	Plasma; elderly
TN018	10	Plasma; kids		TN084	10	Plasma; kids		DMC-40	10	Plasma; elderly
TN019	10	Plasma; kids		TN085	10	Plasma; kids		DMC-41	10	Plasma; elderly
TN020	10	Plasma; kids		TN086	10	Plasma; kids		DMC-42	10	Plasma; elderly
TN021	10	Plasma; kids		TN087	10	Plasma; kids		DMC-43	10	Plasma; elderly
TN022	10	Plasma; kids		TN088	10	Plasma; kids		DMC-44	10	Plasma; elderly
TN023	10	Plasma; kids		TN089	10	Plasma; kids		DMC-45	10	Plasma; elderly
TN024	10	Plasma; kids		TN090	10	Plasma; kids		DMC-46	10	Plasma; elderly
TN025	10	Plasma; kids		TN091	10	Plasma; kids		DMC-47	10	Plasma; elderly
TN026	10	Plasma; kids		TN092	10	Plasma; kids		DMC-48	10	Plasma; elderly
TN027	10	Plasma; kids		TN093	10	Plasma; kids		DMC-49	10	Plasma; elderly
TN028	10	Plasma; kids		TN094	10	Plasma; kids		DMC-50	10	Plasma; elderly
TN029	10	Plasma; kids		TN095	10	Plasma; kids		DMC-51	10	Plasma; elderly
TN030	10	Plasma; kids		TN096	10	Plasma; kids		DMC-52	10	Plasma; elderly
TN031	10	Plasma; kids		TN097	10	Plasma; kids		DMC-53	10	Plasma; elderly
TN034	10	Plasma; kids		TN099	10	Plasma; kids		DMC-54	10	Plasma; elderly
TN035	10	Plasma; kids		TN100	10	Plasma; kids		DMC-55	10	Plasma; elderly
TN036	10	Plasma; kids		TN101	10	Plasma; kids		DMC-56	10	Plasma; elderly
TN037	10	Plasma; kids		TN102	10	Plasma; kids		DMC-57	10	Plasma; elderly
TN038	10	Plasma; kids
TN039	10	Plasma; kids		DMC-3	10	Plasma; elderly		AH0073 V1	202	Plasma; COVID19; adults
TN041	10	Plasma; kids		DMC-4	10	Plasma; elderly		AH0074 V1	40	Plasma; COVID19; adults
TN042	10	Plasma; kids		DMC-5	10	Plasma; elderly		AH0082 V2	10	Plasma; COVID19; adults
TN043	10	Plasma; kids		DMC-6	10	Plasma; elderly		AH0087 V1	10	Plasma; COVID19; adults
TN044	10	Plasma; kids		DMC-7	10	Plasma; elderly		AH0088 V1	10	Plasma; COVID19; adults
TN045	10	Plasma; kids		DMC-8	10	Plasma; elderly		AH0089 V1	101	Plasma; COVID19; adults
TN046	10	Plasma; kids		DMC-9	10	Plasma; elderly		D2	50	Plasma; COVID19; adults
TN047	10	Plasma; kids		DMC-10	10	Plasma; elderly		D3	64	Plasma; COVID19; adults
TN049	10	Plasma; kids		DMC-11	10	Plasma; elderly		D4	20	Plasma; COVID19; adults
TN050	10	Plasma; kids		DMC-12	10	Plasma; elderly		D1	10	Plasma; elderly
TN053	10	Plasma; kids		DMC-13	10	Plasma; elderly
TN056	10	Plasma; kids		DMC-14	10	Plasma; elderly		High 1 (HI)	226	Control
TN058	10	Plasma; kids		DMC-15	10	Plasma; elderly		Med 1 (HI)	101	Control
TN059	10	Plasma; kids		DMC-16	10	Plasma; elderly		Low 1 (HI)	10	Control
TN060	10	Plasma; kids		DMC-17	10	Plasma; elderly
TN061	10	Plasma; kids		DMC-18	10	Plasma; elderly
TN062	10	Plasma; kids		DMC-19	10	Plasma; elderly
TN063	10	Plasma; kids		DMC-20	10	Plasma; elderly
TN064	10	Plasma; kids		DMC-21	10	Plasma; elderly
TN065	10	Plasma; kids		DMC-22	10	Plasma; elderly
Assay 2
Sample	MN Titre	Notes
KK44	10	Plasma; adults
KK47	10	Plasma; adults
KK109	25	Plasma; adults
KK119	10	Plasma; adults
TN036	20	Plasma; kids
TN039	10	Plasma; kids
TN041	10	Plasma; kids
TN042	20	Plasma; kids
TN043	10	Plasma; kids
TN044	20	Plasma; kids
TN053	28	Plasma; kids
AH0074 V1	28	Plasma; COVID19; adults
CP01	20	Plasma; COVID19; adults
CP04	320	Plasma; COVID19; elderly
CP07	226	Plasma; COVID19; elderly
CP09	127	Plasma; COVID19; elderly
CP16	226	Plasma; COVID19; elderly
CP18	80	Plasma; COVID19; adults
CP20	101	Plasma; COVID19; elderly
CP29	64	Plasma; COVID19; kids
CP30	113	Plasma; COVID19; adults
CP32	101	Plasma; COVID19; elderly
CP33	20	Plasma; COVID19; elderly
CP37	57	Plasma; COVID19; adults
CP44	226	Plasma; COVID19; adults
CP49	32	Plasma; COVID19; adults
CP50	25	Plasma; COVID19; adults
CP51	28	Plasma; COVID19; adults
CP52	80	Plasma; COVID19; adults
CP56	10	Plasma; COVID19; elderly
CP68	127	Plasma; COVID19; adults
CP69	50	Plasma; COVID19; adults
CP70	32	Plasma; COVID19; adults
FFX+2.5	57	Plasma; COVID19; kids
FFX+3.1	113	Plasma; COVID19; kids
FFX+3.2	127	Plasma; COVID19; kids
FFX+6.3	57	Plasma; COVID19; kids
KK123	40	Plasma; COVID19; adults
KK124	32	Plasma; COVID19; elderly
D3	64	Plasma; COVID19; adults
High 1 (HI)	254	Control
Med 1 (HI)	80	Control
Low 1 (HI)	10	Control
