# Supplementary material for: Systems serology detects functionally distinct coronavirus antibody features in children and elderly
Source: Nat Commun. 2021 Apr 1;12:2037. doi: 10.1038/s41467-021-22236-7 (PMC8016934; doi:10.1038/s41467-021-22236-7)
Supplement: Supplementary file 8 — Supplementary Data 5. [file 41467_2021_22236_MOESM8_ESM.xlsx]

## Sheet: Sheet1
Supplementary Data 5 | Concentration of immunoglobulin, Fc and complement factors for children and elderly COVID-19 patients
Data shown is median and interquartile range. Normal distribution of data was tested using the Shapiro-Wilk test. Two-tailed Mann-Withney test was performed to determine p-values.
Detectors	Antigens	Normal Distribution	Children Median (IQ)	Elderly Median (IQ)	p-value Children vs Elderly
Total IgG	SARS-CoV-2 Spike 1	Yes	119064 (78619.5 - 145991.88)	47141.25 (29135.5 - 104163.5)	0.0205
Total IgG	SARS-CoV-2 Spike 2	No	41561.42 (26430.29 - 51249.29)	54777.92 (29948.29 - 90200.17)	NS
Total IgG	SARS-CoV-2 NP	No	5806.75 (3866.13 - 10069.63)	6271.25 (3354.13 - 17069.75)	NS
Total IgG	HCoV 229E Spike 1	Yes	7960 (711.75 - 38401.75)	54585.5 (37628.63 - 80350.13)	0.0004
Total IgG	HCoV 229E NP	No	1103.25 (645.38 - 1425.75)	850.5 (638 - 2650.75)	NS
Total IgG	HCoV NL63 NP	No	1830 (742.63 - 5270.63)	2295 (848 - 6549.5)	NS
Total IgG	HCoV HKU1 Spike 1	No	5793 (1339.13 - 37826.5)	38232.25 (19911.88 - 49144.25)	0.0284
Total IgG	SARS NP	Yes	161085.17 (133933.54 - 193540.67)	117351.42 (93669.29 - 154327.42)	NS
Total IgG	SARS Spike	No	20746.58 (12258.83 - 34555.08)	20879.08 (10521.58 - 50812.83)	NS
Total IgG	MERS NP	No	4189.25 (2882.13 - 5785.63)	3003.75 (1247.63 - 6835.25)	NS
Total IgG	MERS SClamp	No	6861.17 (1707.79 - 11807.67)	16264.42 (5386.29 - 24124.29)	0.0449
Total IgG	SARS-CoV-2 RBD	Yes	95061.75 (62391.88 - 114105.13)	41264.5 (19075.38 - 76275.88)	0.0173
Total IgG	SARS-CoV-2 SClamp	Yes	129572.42 (103252.17 - 162369.79)	77621.67 (45225.17 - 133367.29)	0.0449
Total IgG	Tetanus	No	138586.92 (39007.54 - 183453.42)	161520.67 (78685.42 - 198483.17)	NS
Total IgG	H1Cal2009	No	120642.17 (5947.17 - 168225.29)	148502.67 (100470.79 - 173293.17)	NS
Total IgG	SARS-CoV-2 Spike Trimer	No	87829.5 (32278.63 - 144454.38)	25613 (11808.38 - 100263.25)	NS
IgG1	SARS-CoV-2 Spike 1	Yes	86443.5 (37249.25 - 101979.88)	25731.75 (8576.75 - 56058.13)	0.0121
IgG1	SARS-CoV-2 Spike 2	Yes	19105.75 (12011.88 - 27766.13)	28283.5 (9537.5 - 51593.63)	NS
IgG1	SARS-CoV-2 NP	No	3060.25 (457.13 - 6418)	3034.75 (1506.5 - 6102.75)	NS
IgG1	HCoV 229E Spike 1	No	8014.75 (189.63 - 18061.75)	27185.5 (14558.5 - 52584.88)	0.0018
IgG1	HCoV 229E NP	No	321.75 (40.25 - 773)	201.5 (44.13 - 1675.25)	NS
IgG1	HCoV NL63 NP	No	268.5 (63.5 - 1410.25)	354.5 (66 - 1482.38)	NS
IgG1	HCoV HKU1 Spike 1	No	1296.25 (258.13 - 20359.13)	18478.5 (5069.75 - 29847.75)	NS
IgG1	SARS NP	Yes	85494.25 (47122.38 - 122611.25)	47150 (37121.63 - 88712.38)	NS
IgG1	SARS Spike	No	10626.5 (3643.25 - 19294.63)	11286.5 (2696.13 - 26844.38)	NS
IgG1	MERS NP	No	1698 (18.75 - 3568.13)	283.25 (47 - 2114)	NS
IgG1	MERS SClamp	No	3069.5 (101.75 - 5067.13)	2630 (407.63 - 12996.75)	NS
IgG1	SARS-CoV-2 RBD	Yes	71788 (27220.13 - 92630.38)	22609.5 (5710.63 - 43579.5)	0.0173
IgG1	SARS-CoV-2 SClamp	Yes	93498 (37397.75 - 115130.88)	39878.5 (17938.25 - 68043.63)	0.0205
IgG1	Tetanus	Yes	73095 (24793.75 - 116562.5)	80345.5 (23486.5 - 113012.88)	NS
IgG1	H1Cal2009	No	80003.42 (8653.29 - 88601.04)	80097.92 (47769.92 - 139646.79)	NS
IgG1	SARS-CoV-2 Spike Trimer	No	60127.75 (5324.88 - 81845.88)	10715.75 (1508 - 24380.38)	NS
IgG2	SARS-CoV-2 Spike 1	No	125.5 (44.25 - 404.63)	237.5 (97.75 - 668.75)	NS
IgG2	SARS-CoV-2 Spike 2	No	247.5 (59.63 - 1475.13)	1912.5 (1087 - 3534.75)	0.0023
IgG2	SARS-CoV-2 NP	No	33.25 (17.25 - 52.88)	180.25 (93 - 388.75)	0.0011
IgG2	HCoV 229E Spike 1	No	13.75 (6.13 - 33.5)	157.75 (71.63 - 293.88)	0.0029
IgG2	HCoV 229E NP	No	26.5 (11.25 - 66)	68.25 (33.25 - 142.25)	0.0242
IgG2	HCoV NL63 NP	Yes	50.75 (25 - 92.5)	105 (47.63 - 164.5)	NS
IgG2	HCoV HKU1 Spike 1	No	58.5 (40.63 - 102.75)	40.25 (31.38 - 125.63)	NS
IgG2	SARS NP	No	270 (92.25 - 803.63)	673.75 (145 - 2284.25)	NS
IgG2	SARS Spike	No	1120.75 (187.38 - 2701.38)	1903.5 (1039.63 - 5689.5)	NS
IgG2	MERS NP	No	40.75 (13.13 - 79.13)	42.25 (24.38 - 217.63)	NS
IgG2	MERS SClamp	No	25.25 (8.13 - 35.25)	45.75 (24.5 - 113)	0.0173
IgG2	SARS-CoV-2 RBD	No	53 (35.13 - 215.13)	64.5 (23.5 - 203.88)	NS
IgG2	SARS-CoV-2 SClamp	No	72 (25.5 - 194.88)	327.75 (96.5 - 781.38)	0.0332
IgG2	Tetanus	No	1015.25 (376.75 - 5273.13)	1982 (533.63 - 5551)	NS
IgG2	H1Cal2009	No	166.5 (15.5 - 239.5)	268.75 (167.13 - 521.75)	NS
IgG2	SARS-CoV-2 Spike Trimer	No	41 (21.38 - 145.5)	76.25 (26.75 - 208.25)	NS
IgG3	SARS-CoV-2 Spike 1	No	3511.5 (2026.88 - 5650.75)	1429.5 (316.13 - 6324.5)	NS
IgG3	SARS-CoV-2 Spike 2	No	2749.75 (1291.75 - 3835.75)	2687.25 (618.13 - 8109.88)	NS
IgG3	SARS-CoV-2 NP	No	752.75 (603.63 - 1079.5)	525.5 (397.38 - 2487.25)	NS
IgG3	HCoV 229E Spike 1	No	572.25 (556.38 - 581.13)	592.25 (563.88 - 619.38)	NS
IgG3	HCoV 229E NP	No	403.5 (383.63 - 457.13)	378 (324.38 - 412.75)	NS
IgG3	HCoV NL63 NP	No	377.75 (364.13 - 455.38)	356.75 (354.5 - 374.63)	NS
IgG3	HCoV HKU1 Spike 1	No	675.25 (633.88 - 908.88)	618.5 (602 - 630.75)	0.0121
IgG3	SARS NP	No	13691.5 (7655 - 19276.38)	5027 (1481.25 - 19426.88)	NS
IgG3	SARS Spike	No	632.5 (524.5 - 942.13)	711.25 (414.25 - 3085.63)	NS
IgG3	MERS NP	No	718.25 (661.13 - 931.38)	673.5 (592 - 1125.13)	NS
IgG3	MERS SClamp	No	699.5 (606.63 - 1815.38)	659.75 (600 - 1246.13)	NS
IgG3	SARS-CoV-2 RBD	No	1822.75 (1085.75 - 2515.13)	1046.5 (196.88 - 2844.25)	NS
IgG3	SARS-CoV-2 SClamp	No	3821.75 (2444.88 - 6044.75)	2884.25 (1318.75 - 8264.13)	NS
IgG3	Tetanus	No	969 (821.25 - 1226.88)	592 (492.25 - 1002)	NS
IgG3	H1Cal2009	No	279.5 (72.63 - 1025.75)	315 (97.75 - 2707.75)	NS
IgG3	SARS-CoV-2 Spike Trimer	No	1566.25 (541 - 4225)	567.75 (168.25 - 5216.25)	NS
IgG4	SARS-CoV-2 Spike 1	No	107 (90.75 - 112.88)	110.75 (98.13 - 129.13)	NS
IgG4	SARS-CoV-2 Spike 2	No	22.5 (11.13 - 38.38)	49.25 (29.13 - 77.13)	0.0332
IgG4	SARS-CoV-2 NP	Yes	31.25 (21.25 - 45)	28.5 (21.25 - 41.5)	NS
IgG4	HCoV 229E Spike 1	No	49 (37 - 56.75)	60.25 (48.88 - 90.25)	NS
IgG4	HCoV 229E NP	No	86 (78 - 95.63)	73 (66.75 - 91.13)	NS
IgG4	HCoV NL63 NP	No	118.75 (108.63 - 126.63)	118.75 (112.13 - 130.13)	NS
IgG4	HCoV HKU1 Spike 1	No	24.5 (6.63 - 30.75)	24.25 (9.38 - 78.25)	NS
IgG4	SARS NP	No	42.5 (38.25 - 77)	56.75 (52.13 - 75)	NS
IgG4	SARS Spike	No	187 (173.63 - 202.75)	201 (178.25 - 223.63)	NS
IgG4	MERS NP	No	177.5 (166.88 - 190.75)	175 (165.88 - 182.38)	NS
IgG4	MERS SClamp	No	169.5 (163.75 - 177.38)	175.25 (161.75 - 183.5)	NS
IgG4	SARS-CoV-2 RBD	No	137 (129.5 - 151.75)	131.75 (118.5 - 137.63)	NS
IgG4	SARS-CoV-2 SClamp	No	66.5 (57.88 - 81.13)	69.25 (48.25 - 77.25)	NS
IgG4	Tetanus	No	1738.5 (103.13 - 39893.25)	2439.5 (208.13 - 5330.13)	NS
IgG4	H1Cal2009	No	90.25 (34.13 - 791.75)	73.75 (59.13 - 329.75)	NS
IgG4	SARS-CoV-2 Spike Trimer	No	141 (133.88 - 151.5)	145 (133.63 - 151.25)	NS
IgA1	SARS-CoV-2 Spike 1	No	3152.75 (941.63 - 6658.25)	5520 (1914.88 - 12454.25)	NS
IgA1	SARS-CoV-2 Spike 2	No	1578.5 (754 - 5072.63)	10996 (2893.63 - 43019.25)	0.0121
IgA1	SARS-CoV-2 NP	No	112 (65.5 - 294.13)	564.5 (137.63 - 2087.38)	NS
IgA1	HCoV 229E Spike 1	No	96.25 (33.5 - 2484.63)	1611.5 (768 - 4209.75)	0.0449
IgA1	HCoV 229E NP	No	184.25 (48.75 - 412.63)	476.5 (186.75 - 979)	0.0387
IgA1	HCoV NL63 NP	No	114.75 (71.75 - 374.63)	920.5 (210.63 - 4100.13)	0.0332
IgA1	HCoV HKU1 Spike 1	No	833.75 (383.63 - 3234.88)	1142.5 (321 - 2955)	NS
IgA1	SARS NP	No	1047 (315.13 - 2331)	5064 (1427 - 8938.88)	0.01
IgA1	SARS Spike	No	961.75 (457.75 - 1910.5)	2253.25 (1021.75 - 11234.75)	NS
IgA1	MERS NP	No	392.75 (182.13 - 717.13)	1766.5 (576.88 - 2709.75)	0.0056
IgA1	MERS SClamp	No	372 (93.5 - 1599.88)	1302 (502.25 - 2937.63)	NS
IgA1	SARS-CoV-2 RBD	No	3644.75 (870.5 - 7677.5)	3824 (1069.63 - 15867.63)	NS
IgA1	SARS-CoV-2 SClamp	No	4799.25 (1157.5 - 7822.75)	7745.25 (3397.75 - 17932.5)	NS
IgA1	Tetanus	No	693.42 (393.04 - 1851.29)	2483.42 (1736.29 - 4881.79)	0.0068
IgA1	H1Cal2009	No	2714.25 (116.75 - 10716.25)	8395.25 (4877.5 - 22664.5)	NS
IgA1	SARS-CoV-2 Spike Trimer	No	2470 (575.25 - 4336.88)	2380 (418.88 - 6807.63)	NS
IgA2	SARS-CoV-2 Spike 1	No	238.75 (45.25 - 1641.75)	2048.5 (227.75 - 8235.38)	NS
IgA2	SARS-CoV-2 Spike 2	No	133.75 (27.5 - 1029.5)	4590.5 (622.13 - 50861.13)	0.0068
IgA2	SARS-CoV-2 NP	No	68 (59.13 - 84.13)	114.25 (67 - 326.88)	NS
IgA2	HCoV 229E Spike 1	No	251 (229.75 - 266.63)	254.75 (229.88 - 441.75)	NS
IgA2	HCoV 229E NP	No	127 (109.38 - 163.75)	174.75 (134.75 - 270.75)	NS
IgA2	HCoV NL63 NP	No	52 (38 - 63.75)	211 (55.88 - 437)	NS
IgA2	HCoV HKU1 Spike 1	No	284.5 (265.25 - 317.63)	276.5 (233.5 - 302.63)	NS
IgA2	SARS NP	No	79.5 (29.88 - 317.88)	1678 (369.75 - 4239.13)	0.0036
IgA2	SARS Spike	No	83 (30.75 - 138.38)	509.75 (283.63 - 6184.5)	0.0045
IgA2	MERS NP	No	74.25 (24.75 - 171.13)	530.25 (150.88 - 914.88)	0.01
IgA2	MERS SClamp	No	167 (142 - 231.88)	269.5 (182 - 418.13)	0.0332
IgA2	SARS-CoV-2 RBD	No	321.75 (42.38 - 1349.25)	1088.25 (147.13 - 13287.25)	NS
IgA2	SARS-CoV-2 SClamp	No	634.25 (59.5 - 2281)	1940.5 (434.63 - 7680.13)	NS
IgA2	Tetanus	No	78.25 (53.38 - 109.13)	638.75 (333.75 - 1508.75)	0.0007
IgA2	H1Cal2009	No	109.75 (34.38 - 5599.88)	1928.5 (566 - 12606.63)	NS
IgA2	SARS-CoV-2 Spike Trimer	No	136.5 (47 - 718.75)	318.25 (47.25 - 1428.88)	NS
IgM	SARS-CoV-2 Spike 1	No	10485.75 (4472.75 - 17925.88)	33613 (13752 - 66413.75)	0.0387
IgM	SARS-CoV-2 Spike 2	Yes	25573.17 (20042.67 - 40461.29)	26154.92 (11989.17 - 43070.42)	NS
IgM	SARS-CoV-2 NP	No	10873.67 (6318.04 - 18362.92)	9426.17 (3375.04 - 16298.42)	NS
IgM	HCoV 229E Spike 1	No	5369.5 (4852 - 10523.75)	4821.5 (3892.75 - 6790.25)	NS
IgM	HCoV 229E NP	No	24664.25 (10079.13 - 49158)	28159 (16089 - 38891.25)	NS
IgM	HCoV NL63 NP	No	47838 (22523.13 - 63983.88)	60615.25 (37795 - 72781.13)	NS
IgM	HCoV HKU1 Spike 1	Yes	9604.75 (7565 - 11924.5)	6959.5 (4663.88 - 8588.25)	0.0121
IgM	SARS NP	No	48074.83 (23923.71 - 88374.71)	64480.58 (26140.08 - 136298.33)	NS
IgM	SARS Spike	Yes	55637.67 (36328.54 - 84312.04)	63190.42 (28960.42 - 78191.79)	NS
IgM	MERS NP	No	47341.17 (30897.42 - 56093.17)	53715.17 (48635.54 - 80633.79)	NS
IgM	MERS SClamp	No	20706.75 (8513.13 - 45287.13)	10242.5 (5583.5 - 38663.88)	NS
IgM	SARS-CoV-2 RBD	No	13244.5 (6336.88 - 22337.63)	42249.25 (14441.13 - 73683.13)	0.0449
IgM	SARS-CoV-2 SClamp	No	22060.92 (16964.04 - 48489.54)	56904.67 (23785.67 - 110826.42)	NS
IgM	Tetanus	Yes	102545.58 (85919.46 - 137751.96)	52399.33 (35636.33 - 106788.71)	NS
IgM	H1Cal2009	No	14385.17 (7166.79 - 48017.79)	18557.17 (3274.04 - 62644.29)	NS
IgM	SARS-CoV-2 Spike Trimer	Yes	52363.25 (33892.75 - 83407.5)	42374.25 (13395.38 - 86619)	NS
FcgRIIa-R131	SARS-CoV-2 Spike 1	No	2630 (1855 - 7285.5)	1822.5 (1791 - 3905.75)	NS
FcgRIIa-R131	SARS-CoV-2 Spike 2	No	1456 (1400.75 - 1490.88)	1471.75 (1369.75 - 1723.13)	NS
FcgRIIa-R131	SARS-CoV-2 NP	No	936.5 (927.25 - 1030.75)	1016.75 (918.38 - 1506.88)	NS
FcgRIIa-R131	HCoV 229E Spike 1	No	2049 (2022.75 - 2105.25)	2054.25 (2014.25 - 2104.5)	NS
FcgRIIa-R131	HCoV 229E NP	No	1105 (1073.25 - 1175.88)	1093 (1067.13 - 1156.25)	NS
FcgRIIa-R131	HCoV NL63 NP	No	1297.75 (1252.38 - 1337.75)	1317 (1286 - 1368.63)	NS
FcgRIIa-R131	HCoV HKU1 Spike 1	No	2296.5 (2253.5 - 2409.25)	2262.25 (2221.5 - 2311.25)	NS
FcgRIIa-R131	SARS NP	No	6833.75 (1236.88 - 9097.25)	2920 (1401.5 - 6690.88)	NS
FcgRIIa-R131	SARS Spike	No	2100 (2061.38 - 2127.88)	2119.25 (2063.63 - 2196.88)	NS
FcgRIIa-R131	MERS NP	No	1631.5 (1485.5 - 1963.88)	2354 (1681.75 - 3529.5)	0.0387
FcgRIIa-R131	MERS SClamp	No	2073 (2032.25 - 2097.13)	2067.25 (2026 - 2109.63)	NS
FcgRIIa-R131	SARS-CoV-2 RBD	No	1914.75 (1738.75 - 4461.13)	1748.75 (1701.88 - 2046.5)	NS
FcgRIIa-R131	SARS-CoV-2 SClamp	No	2769 (1987.25 - 6148.63)	2028.25 (1727.63 - 4026.13)	NS
FcgRIIa-R131	Tetanus	No	1553.75 (511.5 - 5241.63)	3602.75 (527 - 8042.88)	NS
FcgRIIa-R131	H1Cal2009	No	11156.75 (1484.5 - 27338.63)	7534.25 (605.75 - 18233.13)	NS
FcgRIIa-R131	SARS-CoV-2 Spike Trimer	No	1522.5 (1257.63 - 1809.88)	1226 (1206.5 - 1295.88)	NS
FcgRIIa-H131	SARS-CoV-2 Spike 1	No	11896 (8021.75 - 17743.13)	2845.5 (1504.25 - 11248.13)	0.0387
FcgRIIa-H131	SARS-CoV-2 Spike 2	No	1476 (426.25 - 2454.5)	2680.5 (890.5 - 6990.88)	NS
FcgRIIa-H131	SARS-CoV-2 NP	No	118 (78.75 - 194.75)	203 (108.88 - 572.5)	NS
FcgRIIa-H131	HCoV 229E Spike 1	No	76.5 (22.13 - 2124.13)	3811.5 (1329.13 - 9407.13)	0.0009
FcgRIIa-H131	HCoV 229E NP	No	23.25 (11.5 - 37.25)	21.25 (7.5 - 52.25)	NS
FcgRIIa-H131	HCoV NL63 NP	No	32.25 (23 - 66.5)	33 (20.63 - 118.13)	NS
FcgRIIa-H131	HCoV HKU1 Spike 1	No	147.5 (63.5 - 1851)	1840 (450.63 - 3408.25)	NS
FcgRIIa-H131	SARS NP	Yes	15059 (8740.63 - 19130.5)	7291.5 (6603.5 - 15865.88)	NS
FcgRIIa-H131	SARS Spike	No	391 (163.75 - 1319.63)	706.5 (306.75 - 3313.5)	NS
FcgRIIa-H131	MERS NP	No	27.25 (12.5 - 36.63)	41.5 (18.25 - 99.5)	NS
FcgRIIa-H131	MERS SClamp	No	55.75 (19.38 - 172.25)	223 (56.88 - 808.13)	0.0332
FcgRIIa-H131	SARS-CoV-2 RBD	No	9044 (5147.38 - 13584.5)	2257.5 (449.75 - 7010.38)	0.0205
FcgRIIa-H131	SARS-CoV-2 SClamp	Yes	12684 (9461.75 - 17123.25)	6182.5 (2603 - 12482.63)	0.0449
FcgRIIa-H131	Tetanus	Yes	14551.5 (2142.25 - 18452.5)	15270.75 (6239.88 - 21146.5)	NS
FcgRIIa-H131	H1Cal2009	Yes	14312.75 (125.38 - 28154.75)	20755.75 (11287.5 - 26186.5)	NS
FcgRIIa-H131	SARS-CoV-2 Spike Trimer	No	3882 (1128.38 - 7959.63)	736 (154.38 - 4137)	0.0449
FcgRIIIa-V158	SARS-CoV-2 Spike 1	No	9250.5 (6425.63 - 13330.63)	1767.5 (1037.5 - 8784.5)	0.0332
FcgRIIIa-V158	SARS-CoV-2 Spike 2	No	1090.25 (363.63 - 1920)	1636 (671.63 - 5135.5)	NS
FcgRIIIa-V158	SARS-CoV-2 NP	No	181 (111.25 - 318.5)	199.5 (145 - 405.25)	NS
FcgRIIIa-V158	HCoV 229E Spike 1	No	56.75 (20 - 1536)	3215.25 (933.63 - 7209.88)	0.0007
FcgRIIIa-V158	HCoV 229E NP	No	47.25 (27 - 79.38)	63.5 (36.5 - 86.25)	NS
FcgRIIIa-V158	HCoV NL63 NP	No	57 (44.75 - 100.25)	62.25 (45.25 - 123.13)	NS
FcgRIIIa-V158	HCoV HKU1 Spike 1	No	55.75 (28.25 - 1144.13)	1376.25 (288.25 - 2736.38)	NS
FcgRIIIa-V158	SARS NP	Yes	11103.75 (7782.38 - 14024.25)	6772 (5893.13 - 12263.5)	NS
FcgRIIIa-V158	SARS Spike	No	163.75 (60.5 - 939.63)	308 (111.13 - 1997.5)	NS
FcgRIIIa-V158	MERS NP	No	55.5 (45.13 - 80.38)	33.5 (20.13 - 57.88)	NS
FcgRIIIa-V158	MERS SClamp	No	77.5 (54.38 - 142.75)	153.25 (48.75 - 516.25)	NS
FcgRIIIa-V158	SARS-CoV-2 RBD	No	7093.5 (3591.5 - 10442.13)	1427.5 (341.38 - 5012.25)	0.0205
FcgRIIIa-V158	SARS-CoV-2 SClamp	Yes	9516.75 (7472.88 - 13863)	4833.5 (1951.5 - 9865.13)	NS
FcgRIIIa-V158	Tetanus	Yes	11558.75 (1507.88 - 17496.63)	13842.5 (5314 - 17011.75)	NS
FcgRIIIa-V158	H1Cal2009	No	10961 (140.38 - 21542)	17169.25 (9791.75 - 20941.25)	NS
FcgRIIIa-V158	SARS-CoV-2 Spike Trimer	No	3044.75 (836.13 - 7006.13)	517.25 (118 - 4418.63)	NS
FcgRIIIa-F158	SARS-CoV-2 Spike 1	No	4259.75 (1292.88 - 10564)	606.5 (124.75 - 7416.38)	NS
FcgRIIIa-F158	SARS-CoV-2 Spike 2	No	486 (94.63 - 1173)	519.5 (327.5 - 2321.38)	NS
FcgRIIIa-F158	SARS-CoV-2 NP	No	130.25 (82.25 - 267.25)	134.5 (103.63 - 196.75)	NS
FcgRIIIa-F158	HCoV 229E Spike 1	No	183.75 (34.13 - 1218.5)	1331.25 (197.88 - 4354.75)	NS
FcgRIIIa-F158	HCoV 229E NP	No	39.75 (32.88 - 53.75)	27.75 (23.63 - 47.25)	0.0284
FcgRIIIa-F158	HCoV NL63 NP	No	31.5 (24.5 - 38.63)	16.5 (11.5 - 32.75)	NS
FcgRIIIa-F158	HCoV HKU1 Spike 1	No	83.25 (34 - 1335.75)	477.75 (40.25 - 1407.38)	NS
FcgRIIIa-F158	SARS NP	No	7835.75 (1383.63 - 14065.75)	3511.5 (2868.5 - 6014.25)	NS
FcgRIIIa-F158	SARS Spike	No	90 (33.75 - 176.75)	137.5 (26.38 - 829)	NS
FcgRIIIa-F158	MERS NP	No	42.5 (34.38 - 52.75)	39 (25.63 - 61.13)	NS
FcgRIIIa-F158	MERS SClamp	No	60.75 (46.63 - 82.63)	72.25 (35.38 - 167.38)	NS
FcgRIIIa-F158	SARS-CoV-2 RBD	No	2473.25 (518.38 - 6851.13)	435.5 (43 - 3536.63)	NS
FcgRIIIa-F158	SARS-CoV-2 SClamp	No	6385 (2654.38 - 11424)	2254.5 (359.75 - 7236.5)	NS
FcgRIIIa-F158	Tetanus	No	5521.75 (406.75 - 16512)	11715 (987.75 - 16312.63)	NS
FcgRIIIa-F158	H1Cal2009	Yes	16287.5 (7527.75 - 27232.63)	14976.5 (4845.75 - 21775.5)	NS
FcgRIIIa-F158	SARS-CoV-2 Spike Trimer	No	1103.5 (188.88 - 3520.75)	158 (20.38 - 1268.13)	NS
FcgRIIb	SARS-CoV-2 Spike 1	No	4562 (2317.5 - 6375.5)	734.75 (434.63 - 3867)	NS
FcgRIIb	SARS-CoV-2 Spike 2	No	261 (123.25 - 460.75)	496 (429.75 - 1345.5)	0.0145
FcgRIIb	SARS-CoV-2 NP	No	201.5 (52.5 - 235.13)	394.75 (336.25 - 567.63)	0
FcgRIIb	HCoV 229E Spike 1	No	52.5 (6.5 - 414)	2222.75 (808.5 - 3540.5)	0.0002
FcgRIIb	HCoV 229E NP	No	161.5 (37.63 - 207.25)	259 (228.75 - 295.75)	0.0045
FcgRIIb	HCoV NL63 NP	Yes	52.75 (13 - 92.13)	129.75 (90.75 - 184.25)	0.0003
FcgRIIb	HCoV HKU1 Spike 1	No	52.17 (23.67 - 859.17)	852.42 (374.42 - 1560.92)	NS
FcgRIIb	SARS NP	Yes	4479.5 (1618.63 - 6566.63)	2328 (1735.5 - 4403.5)	NS
FcgRIIb	SARS Spike	No	47 (28 - 88.75)	83.5 (29.25 - 319.25)	NS
FcgRIIb	MERS NP	No	16 (8.88 - 31.25)	80 (54.38 - 122.88)	0.0001
FcgRIIb	MERS SClamp	No	51.25 (29.25 - 130.88)	134.25 (70.38 - 766.63)	0.0449
FcgRIIb	SARS-CoV-2 RBD	No	3098.75 (1014.13 - 5098.38)	709.75 (181.5 - 1990.25)	NS
FcgRIIb	SARS-CoV-2 SClamp	Yes	4489.5 (2927.25 - 6360.5)	2144 (787 - 4479.25)	NS
FcgRIIb	Tetanus	No	3610 (507.75 - 5231.75)	5539.5 (1747.75 - 7089.25)	NS
FcgRIIb	H1Cal2009	Yes	6475.08 (64.83 - 12678.08)	10810.83 (7117.58 - 15037.58)	NS
FcgRIIb	SARS-CoV-2 Spike Trimer	No	1244.08 (314.96 - 2587.83)	263.08 (86.96 - 1672.33)	NS
C1q	SARS-CoV-2 Spike 1	Yes	9233.5 (6129.25 - 11956.25)	2810.5 (1651.38 - 8747.25)	NS
C1q	SARS-CoV-2 Spike 2	No	1316 (529 - 1962)	2283.5 (1098.75 - 5005.88)	NS
C1q	SARS-CoV-2 NP	No	307.25 (185.63 - 393)	649.25 (404 - 951.75)	0.0009
C1q	HCoV 229E Spike 1	No	293.5 (24.38 - 2468)	5043.75 (2591.25 - 7653.5)	0.0005
C1q	HCoV 229E NP	No	175.5 (75.88 - 233.75)	264.25 (211.25 - 335.63)	0.0145
C1q	HCoV NL63 NP	No	75.25 (42.63 - 157.25)	199.5 (111.75 - 291.75)	0.0205
C1q	HCoV HKU1 Spike 1	No	133.33 (43.21 - 2443.83)	2658.33 (1547.08 - 4174.96)	0.0284
C1q	SARS NP	Yes	9269.25 (6122.5 - 12858.5)	6724.75 (5562 - 9774.63)	NS
C1q	SARS Spike	No	400.83 (90.83 - 900.33)	373.33 (139.58 - 2017.58)	NS
C1q	MERS NP	No	78.25 (53.25 - 135.5)	122.5 (88.5 - 221.38)	NS
C1q	MERS SClamp	No	117 (28.63 - 586.13)	546 (209 - 1733.63)	NS
C1q	SARS-CoV-2 RBD	Yes	7788.5 (3993.75 - 10328)	2514.5 (792.25 - 5867.75)	NS
C1q	SARS-CoV-2 SClamp	Yes	9971.75 (7474.63 - 12843.25)	5430.5 (2769.38 - 10331)	NS
C1q	Tetanus	Yes	9887 (2053.75 - 12243.25)	11237 (5970.13 - 14719.75)	NS
C1q	H1Cal2009	Yes	11693 (282.63 - 22388.88)	16722.5 (10700.13 - 21665)	NS
C1q	SARS-CoV-2 Spike Trimer	No	3157.92 (819.79 - 5970.79)	801.67 (332.42 - 4305.92)	NS
